# Supplementary material for: A Metabolomic Signature of Acute Caloric Restriction
Source: J Clin Endocrinol Metab. 2017 Sep 28;102(12):4486–95. doi: 10.1210/jc.2017-01020 (PMC5718701; doi:10.1210/jc.2017-01020)
Supplement: Supplementary file 1 [file jc.2017-01020.st2.xlsx]

## Sheet: All data
Color code of statistically significant biochemicals												Blue = significant (p≤0.05); light blue indicates 0.05<p<0.10 for ANOVA
								Mean Values				One-Way ANOVA	Fold change				One-Way ANOVA		ANOVA contrasts
Pathway Sort Order	Category	Pathway	Biochemical Name	KEGG	HMDB	PubChem		Baseline (BL)	Caloric Restriction (CR)	Refeeding (RF)		Group Effect	Restriction Baseline	Refeeding Restriction	Refeeding Baseline		Group Effect		Restriction / Baseline		Refeeding / Restriction		Refeeding / Baseline
							X									X	p-value	q-value	p-value	q-value	p-value	q-value	p-value	q-value
1	Amino Acid	Glycine, Serine and Threonine Metabolism	glycine	C00037	HMDB00123	750		1.0757	0.9717	1.6228			0.9	1.67	1.51		1.5593e-07	2.55e-07	0.066	0.0787	7.1294e-08	2.3182e-07	9.8924e-07	8.8425e-06
2			N-acetylglycine		HMDB00532	10972		1.7076	3.8373	1.3899			2.25	0.36	0.81		0.0002	9.6231e-05	0.0003	0.0008	9.4166e-05	0.0001	0.5638	0.3021
4			sarcosine	C00213	HMDB00271	1088		1.0649	0.7744	0.9781			0.73	1.26	0.92		0.0002	0.0001	8.1477e-05	0.0003	0.0014	0.0012	0.1563	0.1213
5			dimethylglycine	C01026	HMDB00092	673		0.9915	1.2535	0.7446			1.26	0.59	0.75		1.8736e-08	4.5199e-08	5.6699e-05	0.0002	4.1758e-09	2.2361e-08	5.3975e-06	3.2552e-05
6			betaine	C00719	HMDB00043	247		1.2003	1.1563	1.0252			0.96	0.89	0.85		0.0527	0.0157	0.6025	0.4304	0.0618	0.0359	0.0226	0.0278
9			serine	C00065	HMDB00187	5951		0.9531	1.1601	1.1036			1.22	0.95	1.16		0.0013	0.0006	0.0005	0.0015	0.3636	0.1618	0.0035	0.006
10			N-acetylserine		HMDB02931	65249		0.8743	1.0426	0.8551			1.19	0.82	0.98		0.0061	0.0024	0.0083	0.0143	0.003	0.0025	0.6163	0.32
15			threonine	C00188	HMDB00167	6288		0.9218	0.8252	1.2666			0.9	1.53	1.37		1.7734e-05	1.4213e-05	0.1119	0.1193	6.5721e-06	1.1081e-05	0.0001	0.0004
16			N-acetylthreonine			152204		1.1452	1.0312	0.8942			0.9	0.87	0.78		0.0018	0.0008	0.0702	0.0828	0.0226	0.0149	0.0005	0.0012
28		Alanine and Aspartate Metabolism	alanine	C00041	HMDB00161	5950		0.8011	0.7095	1.3369			0.89	1.88	1.67		5.3253e-07	7.0004e-07	0.1186	0.1249	2.5817e-07	6.8686e-07	2.7011e-06	1.9595e-05
29			N-acetylalanine	C02847	HMDB00766	88064		0.9512	1.0286	0.8443			1.08	0.82	0.89		6.2168e-07	7.884e-07	0.0019	0.0043	1.5088e-07	4.2341e-07	4.5766e-05	0.0002
31			aspartate	C00049	HMDB00191	5960		0.916	0.6351	1.3162			0.69	2.07	1.44		0.0172	0.0059	0.0655	0.0785	0.0053	0.0042	0.2156	0.1524
33			asparagine	C00152	HMDB00168	6267		1.0062	1.0828	1.0922			1.08	1.01	1.09		0.283	0.065	0.1961	0.1866	0.8799	0.3298	0.153	0.1189
34			N-acetylasparagine		HMDB06028	99715		0.7447	0.7303	1.0418			0.98	1.43	1.4		0.2069	0.0497	0.6725	0.4649	0.0934	0.0515	0.1926	0.1404
35			N-acetylaspartate (NAA)	C01042	HMDB00812	65065		0.8659	0.8315	0.9727			0.96	1.17	1.12		0.0192	0.0065	0.4623	0.3548	0.0075	0.0056	0.0329	0.0376
42		Glutamate Metabolism	glutamate	C00025	HMDB00148	611		1.04	0.46	1.1261			0.44	2.45	1.08		2.4386e-05	1.8709e-05	5.9245e-05	0.0002	1.4326e-05	2.1902e-05	0.4202	0.2449
43			glutamine	C00064	HMDB00641	5961		1.0047	1.0212	1.0763			1.02	1.05	1.07		0.1252	0.0328	0.5838	0.4205	0.1407	0.0727	0.0521	0.0537
44			N-acetylglutamate	C00624	HMDB01138	70914		0.7893	0.594	1.139			0.75	1.92	1.44		0.0012	0.0006	0.0464	0.0588	0.0003	0.0003	0.0231	0.0284
45			N-acetylglutamine	C02716	HMDB06029	182230		2.1591	30.3967	1.4908			14.08	0.05	0.69		0.814	0.1584	0.5949	0.4275	0.5751	0.2352	0.9767	0.4361
46			N-acetyl-aspartyl-glutamate (NAAG)	C12270	HMDB01067	5255		1.5538	1.096	1.1907			0.71	1.09	0.77		0.4681	0.0986	0.2913	0.2482	0.9999	0.3572	0.2913	0.1872
50			4-hydroxyglutamate	C03079	HMDB01344	439902		0.2748	0.2935	1.0292			1.07	3.51	3.75		1.2199e-05	1.0233e-05	0.7772	0.5105	1.7698e-05	2.6177e-05	1.0996e-05	5.6163e-05
54			pyroglutamine*			134508		1.9045	2.6841	1.804			1.41	0.67	0.95		4.9618e-07	6.7277e-07	2.4629e-06	1.8985e-05	2.437e-07	6.5258e-07	0.1222	0.1001
60			S-1-pyrroline-5-carboxylate	C04322	HMDB01301	1196		1.0841	0.4092	1.6514			0.38	4.04	1.52		8.9533e-06	7.9677e-06	0.0002	0.0006	2.5201e-06	4.8704e-06	0.0235	0.0286
61		Histidine Metabolism	histidine	C00135	HMDB00177	6274		1.1292	1.0567	0.965			0.94	0.91	0.85		0.0222	0.0073	0.1726	0.168	0.1041	0.0567	0.0067	0.0104
62			N-acetylhistidine	C02997	HMDB32055	75619		0.9246	0.7737	0.7624			0.84	0.99	0.82		0.2529	0.0591	0.1663	0.1633	0.9263	0.3425	0.1424	0.1129
63			1-methylhistidine	C01152	HMDB00001	92105		0.9898	1.2659	1.0443			1.28	0.82	1.06		0.286	0.0655	0.1382	0.14	0.237	0.1144	0.7411	0.364
64			3-methylhistidine	C01152	HMDB00479	64969		0.9851	0.3718	1.2442			0.38	3.35	1.26		1.9764e-05	1.5665e-05	0.0001	0.0004	7.9194e-06	1.3031e-05	0.1512	0.1179
65			N-acetyl-3-methylhistidine*			193270		0.617	0.4842	0.5595			0.78	1.16	0.91		0.1684	0.0421	0.0654	0.0784	0.2458	0.1164	0.4439	0.2542
66			N-acetyl-1-methylhistidine*					0.5124	0.5359	0.5124			1.05	0.96	1		0.3927	0.0853	0.2409	0.2151	0.2409	0.1145	1	0.4364
67			hydantoin-5-propionic acid	C05565	HMDB01212	782		0.6829	1.8884	0.5231			2.77	0.28	0.77		2.9619e-06	3.0553e-06	1.3002e-05	6.6057e-05	1.4282e-06	2.9553e-06	0.1759	0.1314
68			trans-urocanate	C00785	HMDB00301	736715		1.1534	0.7818	0.8932			0.68	1.14	0.77		0.1935	0.0473	0.0803	0.0922	0.5516	0.2278	0.223	0.1561
71			imidazole propionate		HMDB02271	70630		0.3521	0.4149	0.3843			1.18	0.93	1.09		0.6059	0.123	0.3297	0.275	0.7059	0.2762	0.5423	0.2922
72			imidazole lactate	C05568	HMDB02320	440129		1.3781	2.0966	1.1925			1.52	0.57	0.87		6.3446e-06	6.0256e-06	7.1062e-05	0.0003	2.0779e-06	4.1528e-06	0.0483	0.0508
78			1-methylimidazoleacetate	C05828	HMDB02820	75810		0.9718	1.0415	0.9814			1.07	0.94	1.01		0.6937	0.1378	0.464	0.3551	0.4669	0.1989	0.9961	0.4364
82		Lysine Metabolism	lysine	C00047	HMDB00182	5962		0.9354	0.8456	0.7752			0.9	0.92	0.83		0.1006	0.0272	0.2565	0.2237	0.2699	0.126	0.0352	0.0395
84			N6-acetyllysine	C02727	HMDB00206	92832		1.0192	1.059	0.936			1.04	0.88	0.92		0.0448	0.0135	0.424	0.3334	0.0164	0.011	0.0779	0.0729
86			N6,N6,N6-trimethyllysine	C03793	HMDB01325	440120		1.0218	1.002	0.9791			0.98	0.98	0.96		0.7549	0.1489	0.7344	0.4911	0.6876	0.2706	0.4618	0.2612
87			5-hydroxylysine	C16741	HMDB00450	1029		0.8632	0.8476	0.7778			0.98	0.92	0.9		0.1621	0.0408	0.9173	0.5702	0.1093	0.0587	0.0909	0.0798
89			2-aminoadipate	C00956	HMDB00510	469		0.7875	1.1659	0.6095			1.48	0.52	0.77		1.8815e-05	1.4968e-05	0.0007	0.0019	4.7084e-06	8.3873e-06	0.0124	0.0167
92			glutarate (pentanedioate)	C00489	HMDB00661	743		0.9573	1.0186	1.5074			1.06	1.48	1.57		0.0047	0.0019	0.4403	0.3434	0.0093	0.0068	0.0019	0.0037
93			glutarylcarnitine (C5)		HMDB13130	71464488		1.1761	1.4014	1.1411			1.19	0.81	0.97		0.244	0.0573	0.6026	0.4304	0.1063	0.0577	0.2524	0.168
95			3-methylglutarylcarnitine (2)		HMDB00552	128145		0.6586	0.6586	0.6586			1	1	1		1	0.188	1	0.5847	1	0.3572	1	0.4364
100			pipecolate	C00408	HMDB00070	849		1.2753	0.9566	1.2629			0.75	1.32	0.99		0.0102	0.0038	0.0095	0.0161	0.0062	0.0048	0.8314	0.3923
109			6-oxopiperidine-2-carboxylate			3014237		0.9099	1.3895	0.6933			1.53	0.5	0.76		0.0008	0.0004	0.0167	0.0253	0.0002	0.0002	0.0427	0.0462
110		Phenylalanine and Tyrosine Metabolism	phenylalanine	C00079	HMDB00159	6140		0.9042	0.93	0.8262			1.03	0.89	0.91		0.0641	0.0187	0.5291	0.3912	0.0255	0.0166	0.0851	0.077
111			N-acetylphenylalanine	C03519	HMDB00512	74839		0.7412	0.6824	0.6701			0.92	0.98	0.9		0.172	0.0427	0.2157	0.1999	0.5132	0.2141	0.0692	0.0668
114			phenylpyruvate	C00166	HMDB00205	997		0.8384	0.7263	0.771			0.87	1.06	0.92		0.1938	0.0473	0.0765	0.0892	0.4473	0.1915	0.2772	0.1805
115			phenyllactate (PLA)	C05607	HMDB00779	3848		1.0583	1.4672	1.1084			1.39	0.76	1.05		7.1402e-06	6.6928e-06	4.0016e-06	2.657e-05	2.1521e-05	3.1047e-05	0.3151	0.1984
119			phenylacetate	C07086	HMDB00209	999		1.0568	0.7996	1.0173			0.76	1.27	0.96		0.2416	0.0568	0.1287	0.1323	0.1705	0.0863	0.8675	0.4021
120			4-hydroxyphenylacetate	C00642	HMDB00020	127		0.7401	0.4964	0.4957			0.67	1	0.67		0.2607	0.0604	0.159	0.157	0.9944	0.3572	0.1572	0.1218
123			tyrosine	C00082	HMDB00158	6057		0.8256	0.8031	0.9241			0.97	1.15	1.12		0.0786	0.0224	0.6535	0.456	0.0348	0.0218	0.0813	0.0752
124			N-acetyltyrosine		HMDB00866	68310		0.7151	0.5643	0.8913			0.79	1.58	1.25		0.0081	0.003	0.0666	0.0793	0.0023	0.0019	0.105	0.0889
132			4-hydroxyphenylpyruvate	C01179	HMDB00707	979		0.7565	1.1047	0.8742			1.46	0.79	1.16		0.0224	0.0074	0.0072	0.0128	0.0702	0.0401	0.2561	0.1696
134			3-(4-hydroxyphenyl)lactate	C03672	HMDB00755	9378		1.0698	1.4787	1.1031			1.38	0.75	1.03		0.0001	6.7928e-05	6.9741e-05	0.0003	0.0002	0.0002	0.6161	0.32
139			phenol sulfate	C02180	HMDB60015	74426		1.3405	1.7227	1.577			1.29	0.92	1.18		0.1243	0.0327	0.0448	0.057	0.3034	0.1397	0.2754	0.1799
142			p-cresol sulfate	C01468	HMDB11635	4615423		1.3867	1.1903	0.974			0.86	0.82	0.7		0.1679	0.0421	0.6485	0.4545	0.1648	0.0838	0.0739	0.0706
149			o-cresol sulfate			11615528		1.1949	0.9534	1.0742			0.8	1.13	0.9		0.4928	0.1029	0.2652	0.2301	0.8035	0.3071	0.3797	0.226
155			vanillylmandelate (VMA)	C05584	HMDB00291	1245		0.9928	0.734	0.8909			0.74	1.21	0.9		0.028	0.009	0.0098	0.0166	0.0594	0.0348	0.3662	0.2199
157			3-methoxytyrosine		HMDB01434	1670		1.0482	0.9693	0.9412			0.92	0.97	0.9		0.4673	0.0985	0.5136	0.384	0.5601	0.2308	0.2258	0.1571
164			homovanillate (HVA)	C05582	HMDB00118	1738		0.787	0.8843	0.9187			1.12	1.04	1.17		0.9144	0.1755	0.8351	0.5391	0.8348	0.3158	0.6777	0.3426
179			gentisate	C00628	HMDB00152	3469		1.1498	0.4998	1.3663			0.43	2.73	1.19		5.6539e-05	3.9377e-05	0.0002	0.0006	2.5754e-05	3.6243e-05	0.273	0.1789
183			3-(3-hydroxyphenyl)propionate sulfate			187488		0.4092	0.3375	0.692			0.82	2.05	1.69		0.0054	0.0021	0.4628	0.3548	0.0022	0.0019	0.01	0.0141
187			3-(3-hydroxyphenyl)propionate	C11457	HMDB00375	91		0.7449	0.3999	1.0595			0.54	2.65	1.42		3.3449e-05	2.4781e-05	0.0003	0.0008	1.1195e-05	1.7574e-05	0.0894	0.0792
189			3-phenylpropionate (hydrocinnamate)	C05629	HMDB00764	107		1.8508	1.3025	2.7627			0.7	2.12	1.49		0.0066	0.0025	0.1212	0.1271	0.0019	0.0016	0.0474	0.0503
194			thyroxine	C01829	HMDB01918	5819		0.9368	1.0295	1.0788			1.1	1.05	1.15		0.0144	0.0051	0.0345	0.0464	0.3424	0.155	0.005	0.0082
196			2-hydroxyphenylacetate	C05852	HMDB00669	11970		0.9633	1.0393	0.819			1.08	0.79	0.85		0.1401	0.0362	0.5225	0.3885	0.0561	0.0331	0.1754	0.1314
198			dopamine sulfate (1)					0.4539	0.4539	0.4991			1	1.1	1.1		0.1973	0.0479	1	0.5847	0.1201	0.0634	0.1201	0.0989
199			dopamine sulfate (2)					0.8552	0.5373	1.2054			0.63	2.24	1.41		9.5684e-06	8.4197e-06	0.0005	0.0015	2.3164e-06	4.5192e-06	0.0066	0.0102
200			p-cresol-glucuronide*		HMDB11686	154035		1.3314	1.0358	0.7585			0.78	0.73	0.57		0.2605	0.0604	0.3899	0.3117	0.418	0.1814	0.1071	0.0899
201			tyramine O-sulfate		HMDB06409	153005		0.5002	0.3988	0.6343			0.8	1.59	1.27		0.0852	0.0239	0.2009	0.1897	0.0294	0.0188	0.2973	0.19
202			N-formylphenylalanine			759256		1.0178	1.0975	1.0178			1.08	0.93	1		0.3927	0.0853	0.2409	0.2151	0.2409	0.1145	1	0.4364
203			vanillic alcohol sulfate					0.1145	0.1145	0.1649			1	1.44	1.44		0.3927	0.0853	1	0.5847	0.2409	0.1145	0.2409	0.1632
213			5-bromotryptophan			96735		1.0954	0.9431	0.9944			0.86	1.05	0.91		0.0139	0.0049	0.0044	0.0085	0.23	0.1118	0.0506	0.0525
217		Tryptophan Metabolism	tryptophan	C00078	HMDB00929	6305		1.0394	0.8534	1.0354			0.82	1.21	1		0.0424	0.013	0.0256	0.0362	0.0312	0.0198	0.9198	0.4189
218			N-acetyltryptophan	C03137	HMDB13713	700653		0.7357	0.4117	0.7984			0.56	1.94	1.09		1.4577e-05	1.1976e-05	4.5049e-05	0.0002	7.7079e-06	1.289e-05	0.309	0.1963
221			indolelactate	C02043	HMDB00671	92904		1.1873	1.4395	1.1756			1.21	0.82	0.99		0.0935	0.0258	0.0669	0.0794	0.0523	0.0312	0.8955	0.4105
222			indoleacetate	C00954	HMDB00197	802		1.3445	0.9163	1.5204			0.68	1.66	1.13		3.9894e-06	3.9818e-06	4.5866e-05	0.0002	1.3186e-06	2.7423e-06	0.0431	0.0464
224			indolepropionate		HMDB02302	3744		1.7832	0.4206	2.228			0.24	5.3	1.25		1.4156e-06	1.632e-06	1.8704e-05	8.8336e-05	4.6521e-07	1.1017e-06	0.0286	0.0339
227			3-indoxyl sulfate		HMDB00682	10258		1.0438	0.6364	1.0719			0.61	1.68	1.03		0.0411	0.0127	0.0208	0.0303	0.0379	0.0235	0.7591	0.3696
228			kynurenine	C00328	HMDB00684	161166		0.9584	0.8724	0.9051			0.91	1.04	0.94		0.2294	0.0543	0.0946	0.1052	0.5068	0.2117	0.2849	0.1843
229			kynurenate	C01717	HMDB00715	3845		0.743	1.3027	0.5815			1.75	0.45	0.78		1.3315e-07	2.2602e-07	3.2463e-06	2.2678e-05	3.9699e-08	1.4226e-07	0.0054	0.0087
235			xanthurenate	C02470	HMDB00881	5699		0.685	1.2647	0.4955			1.85	0.39	0.72		8.0389e-05	5.3651e-05	0.0006	0.0017	2.6089e-05	3.6357e-05	0.1003	0.0858
243			5-hydroxyindoleacetate	C05635	HMDB00763	1826		0.7135	0.594	0.6412			0.83	1.08	0.9		0.5827	0.1189	0.3073	0.2599	0.5955	0.2413	0.6138	0.32
244			serotonin	C00780	HMDB00259	5202		2.2883	2.9568	3.5955			1.29	1.22	1.57		0.1506	0.0383	0.2251	0.2069	0.4383	0.1888	0.0577	0.0577
251			indoleacetylglutamine		HMDB13240	25200879		0.731	0.5228	1.0518			0.72	2.01	1.44		0.0154	0.0054	0.1886	0.1809	0.0047	0.0037	0.0677	0.0657
252			tryptophan betaine	C09213	HMDB61115	442106		1.4463	1.5878	1.5805			1.1	1	1.09		0.3271	0.0738	0.1713	0.1672	0.8346	0.3158	0.2393	0.1632
258			indole-3-carboxylic acid	C19837	HMDB03320	69867		1.0503	1.2927	0.8167			1.23	0.63	0.78		0.0018	0.0008	0.0341	0.0459	0.0005	0.0005	0.0479	0.0506
259			C-glycosyltryptophan			10981970		0.9695	0.959	0.8017			0.99	0.84	0.83		0.0239	0.0078	0.8556	0.5465	0.0201	0.0133	0.014	0.0185
260			N-acetylkynurenine (2)					0.702	0.7093	0.6897			1.01	0.97	0.98		0.4506	0.0959	0.6843	0.4711	0.2234	0.1091	0.4049	0.2373
262			5-hydroxyindole sulfate					0.8134	0.8134	1.0529			1	1.29	1.29		0.0056	0.0022	1	0.5847	0.0043	0.0035	0.0043	0.0073
264			thioproline			93176;6973609		0.8816	0.9713	1.1105			1.1	1.14	1.26		0.1536	0.0389	0.2861	0.245	0.3525	0.1585	0.0573	0.0574
266		Leucine, Isoleucine and Valine Metabolism	leucine	C00123	HMDB00687	6106		0.907	1.6642	0.8823			1.83	0.53	0.97		1.8475e-08	4.5199e-08	3.3166e-08	7.9436e-07	1.9774e-08	7.8658e-08	0.6574	0.3346
267			N-acetylleucine	C02710	HMDB11756	70912		0.8688	1.4696	0.9413			1.69	0.64	1.08		1.9625e-06	2.1697e-06	1.0069e-06	9.6469e-06	7.9122e-06	1.3031e-05	0.1949	0.1416
269			4-methyl-2-oxopentanoate	C00233	HMDB00695	70		1.105	2.0451	0.9606			1.85	0.47	0.87		4.411e-09	1.5342e-08	3.2913e-08	7.9436e-07	2.0551e-09	1.3471e-08	0.0202	0.0255
273			isovalerate	C08262	HMDB00718	10430		1.2719	1.9168	0.7331			1.51	0.38	0.58		1.4074e-05	1.1625e-05	0.0101	0.0167	3.4882e-06	6.4376e-06	0.0006	0.0014
275			isovalerylglycine		HMDB00678	546304		0.733	0.8221	0.9844			1.12	1.2	1.34		0.4448	0.0949	0.8773	0.5567	0.3123	0.1431	0.248	0.1662
277			isovalerylcarnitine		HMDB00688	6426851		1.0032	0.9757	0.8526			0.97	0.87	0.85		0.4553	0.0966	0.7748	0.5104	0.3618	0.1613	0.2373	0.1632
280			beta-hydroxyisovalerate		HMDB00754	69362		1.3184	2.1976	0.7808			1.67	0.36	0.59		2.3252e-06	2.4745e-06	0.0012	0.003	5.2946e-07	1.2256e-06	0.0004	0.001
284			3-methylglutaconate		HMDB00522	1551553		1.0225	1.0209	0.6891			1	0.67	0.67		0.003	0.0013	0.8935	0.5626	0.0022	0.0019	0.0029	0.0051
287			alpha-hydroxyisovalerate		HMDB00407	99823		1.1188	2.259	1.2921			2.02	0.57	1.15		7.145e-09	2.1968e-08	2.9164e-09	2.1732e-07	7.2674e-08	2.3445e-07	0.011	0.0151
289			methylsuccinate		HMDB01844	10349		0.9417	0.9076	0.7951			0.96	0.88	0.84		0.3195	0.0724	0.7603	0.5032	0.2573	0.1215	0.1579	0.1222
297			isoleucine	C00407	HMDB00172	6306		0.8856	1.6877	1.0491			1.91	0.62	1.18		3.4544e-08	7.3735e-08	1.1762e-08	4.6802e-07	5.5709e-07	1.2751e-06	0.0071	0.0108
299			N-acetylisoleucine			2802421		0.7554	1.1544	0.6946			1.53	0.6	0.92		0.0326	0.0102	0.04	0.0519	0.0142	0.0098	0.6002	0.3141
300			3-methyl-2-oxobutyrate	C00141	HMDB00019	49		1.0561	1.6184	0.877			1.53	0.54	0.83		2.0707e-05	1.6196e-05	0.0003	0.0008	6.2916e-06	1.0652e-05	0.0493	0.0515
302			3-methyl-2-oxovalerate	C00671	HMDB03736	47		1.0612	2.1241	1.1272			2	0.53	1.06		3.0951e-08	6.74e-08	2.4323e-08	7.0418e-07	8.1095e-08	2.5949e-07	0.3255	0.2039
304			2-methylbutyrylcarnitine (C5)		HMDB00378	6426901		0.9928	1.1283	0.6684			1.14	0.59	0.67		0.0002	0.0001	0.2793	0.2405	0.0001	0.0001	0.0008	0.0019
306			tiglylcarnitine		HMDB02366	22833596		0.8428	1.1432	0.5863			1.36	0.51	0.7		0.0222	0.0073	0.1894	0.1815	0.0068	0.0052	0.0947	0.0825
309			2-hydroxy-3-methylvalerate		HMDB00317	164623		1.0573	2.5298	1.3443			2.39	0.53	1.27		9.8895e-11	1.4551e-09	3.2081e-11	4.4535e-09	2.5314e-09	1.5305e-08	0.0001	0.0005
310			3-hydroxy-2-ethylpropionate		HMDB00396	188979		1.1108	1.7201	0.8081			1.55	0.47	0.73		9.8364e-07	1.203e-06	0.0001	0.0004	2.3002e-07	6.2487e-07	0.0014	0.0029
311			ethylmalonate		HMDB00622	11756		0.9149	0.9224	1.2246			1.01	1.33	1.34		0.0464	0.014	0.8123	0.5284	0.0392	0.0243	0.0247	0.0296
312			valine	C00183	HMDB00883	6287		0.9133	1.3264	0.8403			1.45	0.63	0.92		2.4049e-08	5.3449e-08	1.3555e-07	2.5251e-06	1.2242e-08	5.3033e-08	0.0598	0.0597
313			N-acetylvaline		HMDB11757	66789		0.9493	1.0946	0.9479			1.15	0.87	1		0.021	0.007	0.0148	0.0229	0.0146	0.01	0.9947	0.4364
315			isobutyrylcarnitine		HMDB00736	168379		1.1719	1.1627	0.6407			0.99	0.55	0.55		4.857e-05	3.3997e-05	0.6495	0.4547	3.5271e-05	4.738e-05	7.9795e-05	0.0003
316			isobutyrylglycine		HMDB00730	10855600		0.999	1.4567	0.9222			1.46	0.63	0.92		0.2129	0.0508	0.1296	0.1331	0.1291	0.0677	0.9984	0.4364
317			3-hydroxyisobutyrate	C06001	HMDB00336	87		1.1682	0.4868	0.7016			0.42	1.44	0.6		1.1964e-05	1.0115e-05	2.9898e-06	2.1794e-05	0.0103	0.0074	0.0005	0.0012
318			alpha-hydroxyisocaproate	C03264	HMDB00746	83697		1.1869	2.697	1.0857			2.27	0.4	0.91		2.1243e-09	9.1597e-09	6.4352e-09	3.3744e-07	1.6284e-09	1.112e-08	0.1899	0.1386
330		Methionine, Cysteine, SAM and Taurine Metabolism	methionine	C00073	HMDB00696	6137		0.9428	1.0183	1.2734			1.08	1.25	1.35		0.0007	0.0004	0.2153	0.1999	0.0031	0.0026	0.0003	0.0007
331			N-acetylmethionine	C02712	HMDB11745	448580		0.8627	1.0173	0.6923			1.18	0.68	0.8		0.044	0.0134	0.3324	0.2759	0.015	0.0102	0.0991	0.0851
332			N-formylmethionine	C03145	HMDB01015	439750		0.9467	1.1601	0.9205			1.23	0.79	0.97		2.907e-05	2.1837e-05	6.6764e-05	0.0003	1.7461e-05	2.6114e-05	0.4491	0.2566
334			methionine sulfone			69961		1.4832	1.8194	1.4615			1.23	0.8	0.99		0.0958	0.0263	0.0471	0.0593	0.0811	0.0458	0.7713	0.3733
335			methionine sulfoxide	C02989	HMDB02005	158980		0.9075	1.0431	1.0842			1.15	1.04	1.19		0.0297	0.0094	0.0471	0.0593	0.478	0.203	0.0115	0.0157
342			cystathionine	C02291	HMDB00099	439258		0.8971	0.7429	1.194			0.83	1.61	1.33		0.0116	0.0042	0.9323	0.5788	0.0093	0.0068	0.0079	0.0117
343			alpha-ketobutyrate	C00109	HMDB00005	58		1.0294	3.1811	0.9214			3.09	0.29	0.9		3.4987e-07	4.9776e-07	6.6701e-07	7.5817e-06	3.1547e-07	7.9001e-07	0.5919	0.3112
345			2-aminobutyrate	C02261	HMDB00650	439691		1.1044	2.7829	0.9258			2.52	0.33	0.84		5.446e-12	1.6774e-10	3.3203e-11	4.4535e-09	3.042e-12	1.7808e-10	0.0032	0.0057
347			cysteine	C00097	HMDB00574	5862		0.86	1.2189	1.5933			1.42	1.31	1.85		0.0003	0.0002	0.0051	0.0097	0.041	0.025	6.9454e-05	0.0003
349			cystine	C00491	HMDB00192	67678		1.3031	0.9983	0.9405			0.77	0.94	0.72		0.2002	0.0485	0.167	0.1637	0.7471	0.2885	0.0957	0.0826
350			S-methylcysteine		HMDB02108	24417		1.2051	1.0932	0.986			0.91	0.9	0.82		0.0612	0.0179	0.2494	0.2197	0.1788	0.0897	0.0203	0.0255
352			cysteine s-sulfate	C05824	HMDB00731	115015		0.9232	0.8761	0.9853			0.95	1.12	1.07		0.3187	0.0723	0.4929	0.3714	0.138	0.0716	0.3994	0.2349
355			cysteine sulfinic acid	C00606	HMDB00996	109		0.8886	0.9658	0.8688			1.09	0.9	0.98		0.5704	0.1169	0.4125	0.3262	0.3311	0.1507	0.8734	0.4033
357			hypotaurine	C00519	HMDB00965	107812		1.5555	1.1432	1.1666			0.73	1.02	0.75		0.188	0.0462	0.1016	0.1115	0.8841	0.3305	0.1311	0.106
358			taurine	C00245	HMDB00251	1123		1.1701	1.2735	0.9178			1.09	0.72	0.78		0.0564	0.0167	0.2808	0.2411	0.0188	0.0125	0.1473	0.1154
359			N-acetyltaurine			159864		1.3494	0.8109	0.8864			0.6	1.09	0.66		0.034	0.0107	0.0167	0.0253	0.7184	0.2806	0.034	0.0387
365			2-hydroxybutyrate/2-hydroxyisobutyrate					1.0569	4.3549	0.7148			4.12	0.16	0.68		1.17e-13	1.2614e-11	1.455e-12	9.756e-10	4.9e-14	1.0098e-11	1.4698e-05	7.1431e-05
366		Urea cycle; Arginine and Proline Metabolism	arginine	C00062	HMDB00517	232		0.9279	0.8175	1.0424			0.88	1.28	1.12		0.0191	0.0065	0.1095	0.1173	0.0057	0.0044	0.1428	0.1129
367			urea	C00086	HMDB00294	1176		1.0275	1.1625	0.7225			1.13	0.62	0.7		8.1619e-06	7.4245e-06	0.0576	0.0706	2.7245e-06	5.1919e-06	8.291e-05	0.0003
369			ornithine	C00077	HMDB03374	6262		0.9832	0.7884	0.9856			0.8	1.25	1		0.0031	0.0013	0.0029	0.0062	0.0021	0.0018	0.875	0.4037
370			proline	C00148	HMDB00162	145742		1.0322	0.8429	1.5244			0.82	1.81	1.48		2.2791e-08	5.1722e-08	0.0016	0.0037	6.5928e-09	3.1778e-08	7.326e-07	7.6399e-06
371			citrulline	C00327	HMDB00904	9750		1.0108	0.971	1.2384			0.96	1.28	1.23		0.0006	0.0003	0.5004	0.3758	0.0003	0.0003	0.0012	0.0027
373			homoarginine	C01924	HMDB00670	9085		1.0655	1.1012	0.6968			1.03	0.63	0.65		8.0631e-05	5.3651e-05	0.4693	0.3574	4.6158e-05	6.0228e-05	0.0002	0.0006
374			homocitrulline	C02427	HMDB00679	65072		0.9944	1.2357	1.0502			1.24	0.85	1.06		0.0639	0.0187	0.0235	0.0338	0.1059	0.0576	0.4299	0.2488
378			dimethylarginine (SDMA + ADMA)	C03626	HMDB01539	123831		0.9975	1.122	0.893			1.12	0.8	0.9		0.0049	0.0019	0.0566	0.0697	0.0013	0.0012	0.0762	0.0719
379			N-acetylarginine	C02562	HMDB04620	67427		1.0104	0.9439	1.0605			0.93	1.12	1.05		0.2174	0.0517	0.3157	0.2653	0.0869	0.0483	0.4367	0.2518
382			N-delta-acetylornithine			9920500		1.4954	1.3731	1.283			0.92	0.93	0.86		0.1143	0.0305	0.0622	0.0753	0.8779	0.3294	0.0825	0.0756
383			N2,N5-diacetylornithine			10398396		0.9968	0.9711	0.6643			0.97	0.68	0.67		0.013	0.0047	0.979	0.5847	0.0097	0.007	0.0092	0.0131
386			N-methylproline			557		3.5921	2.5369	0.8922			0.71	0.35	0.25		1.5065e-08	3.9131e-08	0.0033	0.0068	3.0194e-07	7.7317e-07	4.9037e-09	2.3133e-07
388			trans-4-hydroxyproline	C01157	HMDB00725	5810		1.1166	0.7919	2.5158			0.71	3.18	2.25		1.8108e-07	2.8918e-07	0.004	0.0081	5.098e-08	1.7406e-07	5.6325e-06	3.3323e-05
390			pro-hydroxy-pro		HMDB06695	11673055		1.7271	1.8897	1.827			1.09	0.97	1.06		0.2797	0.0644	0.1181	0.1245	0.4926	0.2068	0.3531	0.215
394			N-acetylcitrulline	C15532	HMDB00856	656979		0.4941	1.1249	0.341			2.28	0.3	0.69		0.0052	0.0021	0.0181	0.0271	0.0017	0.0015	0.2544	0.1689
396		Creatine Metabolism	creatine	C00300	HMDB00064	586		0.8084	0.9167	0.8216			1.13	0.9	1.02		0.4522	0.0961	0.244	0.217	0.3358	0.1522	0.8294	0.3921
397			creatinine	C00791	HMDB00562	588		1.1901	1.3119	1.1546			1.1	0.88	0.97		0.0016	0.0007	0.0058	0.0108	0.0006	0.0006	0.2616	0.1723
402			guanidinoacetate	C00581	HMDB00128	763		1.0478	1.001	1.4127			0.96	1.41	1.35		0.0709	0.0205	0.7025	0.4788	0.033	0.0208	0.0682	0.0661
405		Polyamine Metabolism	acisoga			129397		0.901	0.9704	0.7616			1.08	0.78	0.85		0.0396	0.0122	0.3141	0.2646	0.0133	0.0092	0.0954	0.0825
409			spermidine	C00315	HMDB01257	1102		0.6039	1.3931	0.7555			2.31	0.54	1.25		0.0704	0.0204	0.0279	0.0391	0.0936	0.0515	0.5242	0.2843
410			5-methylthioadenosine (MTA)	C00170	HMDB01173	439176		0.6551	0.8851	0.6954			1.35	0.79	1.06		0.2325	0.055	0.1101	0.1178	0.1972	0.0978	0.7302	0.3594
413			N-acetylputrescine	C02714	HMDB02064	122356		1.0229	0.9879	0.8723			0.97	0.88	0.85		0.3239	0.0733	0.7485	0.4975	0.265	0.1244	0.1589	0.1225
414			4-acetamidobutanoate	C02946	HMDB03681	18189		1.0433	0.7192	0.8276			0.69	1.15	0.79		0.0103	0.0038	0.0029	0.0062	0.1107	0.0593	0.0797	0.074
420		Guanidino and Acetamido Metabolism	4-guanidinobutanoate	C01035	HMDB03464	500		0.4857	0.455	0.6563			0.94	1.44	1.35		0.049	0.0147	0.6184	0.4393	0.0213	0.0141	0.0561	0.0568
421			guanidinosuccinate	C03139	HMDB03157	97856		1.1376	1.1141	0.5958			0.98	0.53	0.52		0.0094	0.0035	0.8435	0.5421	0.0058	0.0045	0.0086	0.0125
425		Glutathione Metabolism	cysteine-glutathione disulfide		HMDB00656	4247235		1.5574	1.6355	1.1632			1.05	0.71	0.75		0.0768	0.0219	0.5127	0.3838	0.0301	0.0192	0.1036	0.0881
428			cysteinylglycine	C01419	HMDB00078	439498		0.8686	1.0747	1.7097			1.24	1.59	1.97		0.0006	0.0003	0.0668	0.0794	0.007	0.0053	0.0001	0.0005
429			cys-gly, oxidized			333293		1.2157	1.0597	0.8618			0.87	0.81	0.71		0.0076	0.0029	0.1658	0.1631	0.04	0.0246	0.0023	0.0042
430			5-oxoproline	C01879	HMDB00267	7405		1.0659	1.0414	1.0714			0.98	1.03	1.01		0.8419	0.1634	0.6743	0.4652	0.5807	0.2367	0.8935	0.41
438	Peptide	Gamma-glutamyl Amino Acid	gamma-glutamylalanine		HMDB29142	440103		0.7006	0.4482	1.6013			0.64	3.57	2.29		9.8771e-07	1.203e-06	0.0146	0.0225	2.9692e-07	7.651e-07	1.9152e-05	8.8769e-05
440			gamma-glutamylglutamate	C05282	HMDB11737	92865		1.1231	0.3062	0.8075			0.27	2.64	0.72		1.1116e-06	1.3323e-06	4.2746e-07	5.4617e-06	9.2301e-06	1.483e-05	0.0572	0.0574
441			gamma-glutamylglutamine	C05283	HMDB11738	150914		1.1832	1.1447	1.0274			0.97	0.9	0.87		0.3313	0.0744	0.5563	0.4045	0.3669	0.163	0.147	0.1153
442			gamma-glutamylglycine		HMDB11667	165527		0.9345	0.6805	1.3454			0.73	1.98	1.44		5.0688e-06	4.9224e-06	0.0028	0.006	1.1803e-06	2.5187e-06	0.0005	0.0013
443			gamma-glutamylhistidine			7017195		0.9887	0.9476	0.7846			0.96	0.83	0.79		0.0154	0.0054	0.544	0.3979	0.0225	0.0148	0.0066	0.0102
444			gamma-glutamylisoleucine*		HMDB11170	14253342		0.7725	1.3775	0.7322			1.78	0.53	0.95		3.0538e-07	4.5719e-07	7.4725e-07	8.0014e-06	2.303e-07	6.2487e-07	0.4001	0.2349
445			gamma-glutamylleucine		HMDB11171	151023		0.7716	1.4236	0.6895			1.84	0.48	0.89		7.9256e-07	9.9922e-07	2.3203e-06	1.8307e-05	5.0853e-07	1.1838e-06	0.3081	0.196
447			gamma-glutamyl-epsilon-lysine		HMDB03869	7015684;7015685		0.9483	0.9891	0.9257			1.04	0.94	0.98		0.9224	0.1769	0.8438	0.5421	0.6929	0.2724	0.8424	0.394
448			gamma-glutamylmethionine		HMDB29155	7009567		0.893	0.838	1.1518			0.94	1.37	1.29		0.0048	0.0019	0.4131	0.3263	0.0019	0.0016	0.0101	0.0142
449			gamma-glutamylphenylalanine		HMDB00594	111299		0.7323	0.8098	0.5413			1.11	0.67	0.74		0.0015	0.0007	0.183	0.1766	0.0005	0.0005	0.0077	0.0116
450			gamma-glutamylthreonine		HMDB29159			0.9462	0.7713	1.0584			0.82	1.37	1.12		0.0011	0.0005	0.0105	0.0173	0.0003	0.0003	0.0903	0.0796
451			gamma-glutamyltryptophan		HMDB29160	3989307		0.6836	0.7918	0.579			1.16	0.73	0.85		0.1168	0.031	0.3503	0.2868	0.0422	0.0256	0.2252	0.157
452			gamma-glutamyltyrosine		HMDB11741	94340		0.7725	0.6419	0.7371			0.83	1.15	0.95		0.0179	0.0062	0.0078	0.0137	0.0246	0.0161	0.569	0.3038
453			gamma-glutamylvaline		HMDB11172	7015683		0.8393	1.1543	0.6162			1.38	0.53	0.73		6.0231e-07	7.6835e-07	0.0002	0.0006	1.345e-07	3.8268e-07	0.0004	0.001
457		Dipeptide Derivative	N-acetylcarnosine		HMDB12881	9903482		1.4918	1.2508	1.2677			0.84	1.01	0.85		0.004	0.0016	0.0023	0.0051	0.7286	0.2823	0.0047	0.0077
520		Dipeptide	aspartylphenylalanine		HMDB00706	93078		2.3976	2.3976	5.8756			1	2.45	2.45		0.3927	0.0853	1	0.5847	0.2409	0.1145	0.2409	0.1632
591			glycylglycine	C02037	HMDB11733	11163		0.4835	0.3754	3.9696			0.78	10.57	8.21		0.5046	0.1051	0.7548	0.5007	0.2654	0.1244	0.4142	0.2422
597			glycylphenylalanine		HMDB28848	92953		0.748	0.8463	0.7255			1.13	0.86	0.97		0.4315	0.0928	0.2045	0.1921	0.5842	0.2374	0.4538	0.2584
604			glycylvaline		HMDB28854	97417		7.4829	7.4829	7.4829			1	1	1		1	0.188	1	0.5847	1	0.3572	1	0.4364
618			histidyltryptophan			6539217		0.5499	0.3796	0.5345			0.69	1.41	0.97		0.593	0.1207	0.3582	0.2915	0.4123	0.1792	0.9177	0.4184
697			phenylalanylglycine			98207		0.6199	0.6142	0.6142			0.99	1	0.99		0.3927	0.0853	0.2409	0.2151	1	0.3572	0.2409	0.1632
700			phenylalanylleucine			4078229		0.7353	0.3222	1.3373			0.44	4.15	1.82		0.1075	0.029	0.1457	0.1462	0.0418	0.0254	0.4958	0.273
702			phenylalanylphenylalanine			6993090;6993089		1.2605	0.4609	1.7013			0.37	3.69	1.35		0.2984	0.0682	0.1473	0.1475	0.2385	0.1145	0.7666	0.3715
703			phenylalanylproline			4069131		0.8769	0.6043	0.8107			0.69	1.34	0.92		0.2572	0.0599	0.1147	0.1219	0.2515	0.1188	0.6346	0.3258
704			phenylalanylserine			9859812		1.2043	0.5657	0.6438			0.47	1.14	0.53		0.5799	0.1185	0.3052	0.2588	0.5887	0.2388	0.6175	0.3203
705			phenylalanyltryptophan					0.8111	0.9424	0.939			1.16	1	1.16		0.4433	0.0949	0.2465	0.2187	0.8744	0.329	0.3122	0.1981
715			prolylglycine			7408076;6426709		0.4337	0.3658	0.5476			0.84	1.5	1.26		0.4472	0.0954	0.6135	0.4372	0.2156	0.106	0.4481	0.2564
721			prolylproline			11902928;11622593		0.7488	0.7719	0.804			1.03	1.04	1.07		0.8099	0.1577	0.5358	0.3941	0.8598	0.3241	0.6562	0.3346
727			pyroglutamylglutamine					0.6725	0.6725	0.7664			1	1.14	1.14		0.2501	0.0585	1	0.5847	0.1517	0.0777	0.1517	0.1181
728			pyroglutamylglycine			152981		0.7741	0.3066	1.5477			0.4	5.05	2		0.3246	0.0733	0.2075	0.1941	0.1884	0.0938	0.9521	0.429
729			pyroglutamylvaline			152416		0.6217	0.513	0.586			0.83	1.14	0.94		0.6787	0.1356	0.389	0.3117	0.7134	0.2789	0.6151	0.32
732			serylalanine					1.0614	0.7358	0.5904			0.69	0.8	0.56		0.1535	0.0389	0.1266	0.1306	0.7659	0.2949	0.0744	0.0708
756			threonylphenylalanine			4099799;4099798		0.4512	0.304	0.304			0.67	1	0.67		0.3528	0.0787	0.2153	0.1999	1	0.3572	0.2153	0.1524
763			tryptophylasparagine					0.4543	0.4229	0.4229			0.93	1	0.93		0.3927	0.0853	0.2409	0.2151	1	0.3572	0.2409	0.1632
768			tryptophylleucine			323786		1.0638	0.7011	0.8109			0.66	1.16	0.76		0.0076	0.0029	0.0024	0.0052	0.2142	0.1055	0.0309	0.0357
793			valylarginine			4266827		1.053	0.6062	0.551			0.58	0.91	0.52		0.692	0.1376	0.5417	0.3966	0.8364	0.3161	0.4172	0.2434
813			leucylphenylalanine/isoleucylphenylalanine					0.6773	0.6945	0.3809			1.03	0.55	0.56		0.041	0.0126	0.1386	0.14	0.0131	0.0091	0.2249	0.157
820		Polypeptide	bradykinin, des-arg(9)	C00306	HMDB04246	105044		0.7975	0.8281	0.7321			1.04	0.88	0.92		0.2553	0.0595	0.5573	0.4045	0.1091	0.0587	0.2857	0.1843
824			HWESASXX*					0.7373	0.4915	0.4377			0.67	0.89	0.59		0.3927	0.0853	0.379	0.3059	0.6356	0.255	0.1854	0.1363
851		Fibrinogen Cleavage Peptide	ADSGEGDFXAEGGGVR*			16133137		1.8874	1.8946	0.8271			1	0.44	0.44		0.4338	0.0932	0.5404	0.3965	0.4932	0.2068	0.2044	0.1466
852			DSGEGDFXAEGGGVR*					0.8246	0.8303	0.6953			1.01	0.84	0.84		0.382	0.0848	0.933	0.5788	0.2198	0.1077	0.2504	0.1672
865		Acetylated Peptides	phenylacetylglutamate		HMDB59772	11579826		0.8626	0.9038	0.7773			1.05	0.86	0.9		0.1592	0.0402	0.6431	0.4512	0.0697	0.0398	0.1582	0.1222
866			phenylacetylglutamine	C04148	HMDB06344	92258		1.1838	1.1206	0.9007			0.95	0.8	0.76		0.1087	0.0293	0.7022	0.4788	0.1011	0.0552	0.05	0.0521
874	Carbohydrate	Glycolysis, Gluconeogenesis, and Pyruvate Metabolism	1,5-anhydroglucitol (1,5-AG)	C07326	HMDB02712	64960		1.1448	1.0878	1.1671			0.95	1.07	1.02		0.1941	0.0473	0.1319	0.135	0.107	0.0579	0.9045	0.4142
877			glucose	C00031	HMDB00122	79025		0.9809	0.8194	0.9377			0.84	1.14	0.96		0.0002	9.8987e-05	5.9322e-05	0.0002	0.0008	0.0007	0.1881	0.1375
893			pyruvate	C00022	HMDB00243	1060		0.9703	0.3058	3.2944			0.32	10.77	3.4		5.3129e-07	7.0004e-07	0.0009	0.0022	1.2267e-07	3.6159e-07	7.0186e-05	0.0003
894			lactate	C00186	HMDB00190	612		0.8685	0.893	1.558			1.03	1.74	1.79		1.3933e-05	1.1553e-05	0.45	0.3489	3.2109e-05	4.3561e-05	8.8074e-06	4.7755e-05
897			glycerate	C00258	HMDB00139	752		1.0834	1.0225	0.8327			0.94	0.81	0.77		0.0008	0.0004	0.3323	0.2759	0.0022	0.0019	0.0003	0.0009
911		Pentose Metabolism	ribose	C00121	HMDB00283	5779		0.7363	0.5948	0.7114			0.81	1.2	0.97		0.3062	0.0699	0.1735	0.1686	0.2006	0.0994	0.9287	0.4223
913			ribonate	C01685	HMDB00867	5460677		0.7692	0.5997	0.6008			0.78	1	0.78		0.452	0.0961	0.3057	0.2588	0.913	0.3394	0.2598	0.1716
934			arabitol/xylitol					0.9311	0.8829	0.9362			0.95	1.06	1.01		0.8197	0.1594	0.7379	0.4929	0.536	0.223	0.7738	0.3739
936			arabonate/xylonate					0.9943	0.5319	0.9578			0.53	1.8	0.96		4.6781e-05	3.2851e-05	3.6146e-05	0.0002	7.1237e-05	8.8177e-05	0.7048	0.3503
946		Glycogen Metabolism	maltose	C00208	HMDB00163	10991489		0.9632	0.5813	1.6238			0.6	2.79	1.69		0.0542	0.0161	0.3181	0.2667	0.0184	0.0122	0.125	0.1016
983		Fructose, Mannose and Galactose Metabolism	fructose	C00095	HMDB00660	5984		0.9419	0.7804	1.1029			0.83	1.41	1.17		0.0298	0.0094	0.0933	0.1041	0.0095	0.0069	0.2501	0.1671
988			mannitol/sorbitol	C01507	HMDB00247	5780		0.7622	0.6416	1.1076			0.84	1.73	1.45		0.2091	0.05	0.4525	0.3497	0.0835	0.0468	0.2937	0.1883
989			mannose	C00159	HMDB00169	18950		0.7359	0.7741	0.593			1.05	0.77	0.81		0.0578	0.017	0.6246	0.4418	0.0252	0.0164	0.0646	0.0638
1007			galactonate	C00880	HMDB00565	128869		0.9234	0.4326	0.4785			0.47	1.11	0.52		0.0033	0.0014	0.0037	0.0075	0.7728	0.297	0.0021	0.0039
1034		Aminosugar Metabolism	glucuronate	C00191	HMDB00127	444791		0.8552	1.0025	0.8016			1.17	0.8	0.94		0.0003	0.0002	0.0017	0.0038	9.0366e-05	0.0001	0.146	0.1149
1045			N-acetylneuraminate	C00270	HMDB00230	439197		0.9657	0.9708	0.9471			1.01	0.98	0.98		0.914	0.1755	0.9928	0.5847	0.7215	0.2814	0.7148	0.3539
1056			N-acetylglucosaminylasparagine	C04540	HMDB00489	123826		0.7687	0.6351	0.693			0.83	1.09	0.9		0.2005	0.0485	0.0781	0.0903	0.3532	0.1585	0.3629	0.2191
1057			erythronate*		HMDB00613	2781043		0.8951	0.9282	0.9554			1.04	1.03	1.07		0.6798	0.1357	0.6576	0.458	0.6681	0.2645	0.3881	0.2293
1060		Advanced Glycation End-product	N6-carboxymethyllysine					0.7531	0.7486	3.0066			0.99	4.02	3.99		2.2369e-07	3.4946e-07	0.9672	0.5847	2.8253e-07	7.3306e-07	2.9867e-07	4.2716e-06
1064	Energy	TCA Cycle	citrate	C00158	HMDB00094	311		1.0221	1.4033	0.7977			1.37	0.57	0.78		0.0006	0.0003	0.0067	0.0122	0.0002	0.0002	0.0752	0.0712
1066			aconitate [cis or trans]	C00417	HMDB00072			0.9064	1.5514	0.7272			1.71	0.47	0.8		4.615e-05	3.2621e-05	0.0004	0.0011	1.5168e-05	2.3102e-05	0.0907	0.0798
1068			isocitrate	C00311	HMDB00193	1198		0.9828	0.9715	1.0707			0.99	1.1	1.09		0.6356	0.1282	0.8682	0.553	0.3784	0.1674	0.4711	0.2634
1070			alpha-ketoglutarate	C00026	HMDB00208	51		0.7554	0.8625	0.964			1.14	1.12	1.28		0.1183	0.0313	0.2259	0.2069	0.3533	0.1585	0.0429	0.0462
1072			succinylcarnitine					0.855	0.4565	0.7699			0.53	1.69	0.9		0.0079	0.003	0.0035	0.0072	0.0124	0.0087	0.5368	0.2901
1073			succinate	C00042	HMDB00254	1110		0.9701	0.9826	0.8372			1.01	0.85	0.86		0.0151	0.0053	0.8026	0.5231	0.0086	0.0063	0.0142	0.0188
1074			fumarate	C00122	HMDB00134	444972		1.0215	1.1772	1.007			1.15	0.86	0.99		0.1201	0.0317	0.0816	0.0928	0.0685	0.0394	0.9238	0.4204
1075			malate	C00149	HMDB00156	525		1.0186	1.1106	1.1571			1.09	1.04	1.14		0.6085	0.1233	0.577	0.4161	0.666	0.2639	0.3287	0.2048
1085			2-methylcitrate/homocitrate					0.9883	1.0347	0.7243			1.05	0.7	0.73		0.001	0.0005	0.4339	0.3395	0.0005	0.0005	0.0023	0.0042
1089		Oxidative Phosphorylation	phosphate	C00009	HMDB01429	1061		2.0638	3.9685	0.9846			1.92	0.25	0.48		0.0388	0.012	0.5233	0.3887	0.0156	0.0105	0.0546	0.0554
1090	Lipid	Short Chain Fatty Acid	valerate	C00803	HMDB00892	7991		1.5325	0.5872	1.1478			0.38	1.95	0.75		0.1092	0.0293	0.0779	0.0902	0.0603	0.0351	0.89	0.4091
1091		Medium Chain Fatty Acid	caproate (6:0)	C01585	HMDB00535	8892		0.8695	1.3164	0.9003			1.51	0.68	1.04		0.0696	0.0202	0.0385	0.0503	0.0526	0.0313	0.8702	0.403
1093			caprylate (8:0)	C06423	HMDB00482	379		1.077	1.3695	1.0136			1.27	0.74	0.94		0.1468	0.0376	0.3477	0.2852	0.0544	0.0322	0.2785	0.1811
1094			pelargonate (9:0)	C01601	HMDB00847	8158		1.0985	1.0013	0.9423			0.91	0.94	0.86		0.8546	0.1652	0.8461	0.5425	0.7255	0.282	0.587	0.3099
1095			caprate (10:0)	C01571	HMDB00511	2969		1.096	1.9932	0.6042			1.82	0.3	0.55		3.4417e-06	3.5e-06	0.0014	0.0034	7.8467e-07	1.7284e-06	0.0006	0.0014
1097			10-undecenoate (11:1n1)					1.4095	1.4789	0.2882			1.05	0.19	0.2		1.2016e-09	6.0245e-09	0.7834	0.5136	1.5088e-09	1.0658e-08	1.9729e-09	1.2345e-07
1098			laurate (12:0)	C02679	HMDB00638	3893		1.1528	2.8873	0.4079			2.5	0.14	0.35		7.7141e-10	4.4948e-09	1.962e-06	1.6245e-05	1.6614e-10	2.0021e-09	6.1511e-07	6.5511e-06
1099			5-dodecenoate (12:1n7)		HMDB00529	5312378		0.9438	3.117	0.2247			3.3	0.07	0.24		3.3602e-09	1.2709e-08	1.153e-05	6.1367e-05	7.3733e-10	6.5672e-09	1.4392e-06	1.147e-05
1101		Long Chain Fatty Acid	myristate (14:0)	C06424	HMDB00806	11005		1.0249	2.9989	0.2548			2.93	0.08	0.25		5.95e-10	3.8871e-09	4.876e-06	3.0849e-05	1.3279e-10	1.7551e-09	1.9061e-07	3.1977e-06
1102			myristoleate (14:1n5)	C08322	HMDB02000	5281119		0.8686	2.9299	0.1174			3.37	0.04	0.14		1.6606e-10	1.7048e-09	1.0921e-05	5.8591e-05	4.1383e-11	8.4592e-10	1.7059e-08	5.6927e-07
1103			pentadecanoate (15:0)	C16537	HMDB00826	13849		1.0854	2.2725	0.5984			2.09	0.26	0.55		6.6841e-09	2.1191e-08	2.4383e-06	1.8985e-05	1.4756e-09	1.0607e-08	2.2174e-05	0.0001
1104			palmitate (16:0)	C00249	HMDB00220	985		0.9846	2.2131	0.3976			2.25	0.18	0.4		3.5552e-10	2.7374e-09	1.1951e-06	1.098e-05	7.6665e-11	1.3088e-09	2.6123e-07	4.0864e-06
1105			palmitoleate (16:1n7)	C08362	HMDB03229	445638		0.9507	3.4363	0.122			3.61	0.04	0.13		4.4147e-10	3.1725e-09	1.9128e-05	8.9705e-05	1.0844e-10	1.7088e-09	4.8819e-08	1.0625e-06
1107			margarate (17:0)		HMDB02259	10465		1.081	2.7771	0.4415			2.57	0.16	0.41		1.6476e-10	1.7048e-09	2.3108e-07	3.9736e-06	3.515e-11	8.0007e-10	3.2412e-07	4.385e-06
1108			10-heptadecenoate (17:1n7)		HMDB60038	5312435		1.0547	3.4484	0.1923			3.27	0.06	0.18		1.2202e-10	1.5474e-09	2.8845e-06	2.1257e-05	2.8293e-11	7.5354e-10	2.4687e-08	6.8652e-07
1109			stearate (18:0)	C01530	HMDB00827	5281		0.985	1.8526	0.6596			1.88	0.36	0.67		7.2895e-09	2.1968e-08	9.557e-07	9.4254e-06	1.7285e-09	1.1609e-08	9.0403e-05	0.0003
1117			nonadecanoate (19:0)	C16535	HMDB00772	12591		1.2197	2.2197	0.6754			1.82	0.3	0.55		1.3803e-10	1.6532e-09	2.6308e-07	4.0097e-06	2.9427e-11	7.5354e-10	2.0654e-07	3.335e-06
1118			10-nonadecenoate (19:1n9)		HMDB13622	5312513		1.0708	3.242	0.2612			3.03	0.08	0.24		3.6783e-11	8.8112e-10	4.7352e-07	5.8807e-06	8.181e-12	4.1622e-10	1.3598e-08	5.2858e-07
1120			arachidate (20:0)	C06425	HMDB02212	10467		1.0988	1.9466	1.0596			1.77	0.54	0.96		9.9813e-06	8.7474e-06	2.1545e-05	9.9046e-05	6.7439e-06	1.1324e-05	0.4897	0.2705
1123			eicosenoate (20:1)		HMDB02231	5282768		1.2363	4.0073	0.3818			3.24	0.1	0.31		2.1608e-10	1.9034e-09	4.3164e-07	5.4617e-06	4.6143e-11	8.4592e-10	2.8312e-07	4.1683e-06
1128			erucate (22:1n9)	C08316	HMDB02068	5281116		1.2231	2.959	1.1609			2.42	0.39	0.95		5.2238e-06	5.0501e-06	1.5688e-05	7.5689e-05	2.9882e-06	5.5904e-06	0.3144	0.1982
1135			oleate/vaccenate (18:1)					1.0132	2.3969	0.338			2.37	0.14	0.33		5.6795e-10	3.8263e-09	4.5292e-06	2.9206e-05	1.2654e-10	1.7551e-09	1.8752e-07	3.1977e-06
1138		Polyunsaturated Fatty Acid (n3 and n6)	stearidonate (18:4n3)	C16300	HMDB06547	5312508		0.7581	2.4947	0.6879			3.29	0.28	0.91		3.5226e-05	2.5831e-05	5.7346e-05	0.0002	2.6487e-05	3.6787e-05	0.6627	0.3361
1139			eicosapentaenoate (EPA; 20:5n3)	C06428	HMDB01999	446284		0.7091	1.6193	0.4761			2.28	0.29	0.67		9.054e-06	7.9997e-06	0.0002	0.0006	2.5399e-06	4.8855e-06	0.023	0.0283
1140			docosapentaenoate (n3 DPA; 22:5n3)	C16513	HMDB01976	6441454		0.85	2.271	0.3861			2.67	0.17	0.45		2.4252e-09	9.7246e-09	1.1759e-06	1.0953e-05	5.2977e-10	5.294e-09	7.9413e-06	4.3683e-05
1141			docosahexaenoate (DHA; 22:6n3)	C06429	HMDB02183	445580		0.9703	1.8378	0.6439			1.89	0.35	0.66		1.9685e-07	3.1204e-07	2.2299e-05	0.0001	4.6274e-08	1.6288e-07	0.0007	0.0015
1142			docosatrienoate (22:3n3)	C16534	HMDB02823	5312556		1.0982	2.3095	0.3952			2.1	0.17	0.36		3.0893e-07	4.5933e-07	0.0003	0.0008	6.8752e-08	2.2716e-07	9.2673e-05	0.0003
1145			linoleate (18:2n6)	C01595	HMDB00673	5280450		0.9838	2.5215	0.3823			2.56	0.15	0.39		4.0857e-09	1.4929e-08	4.1495e-06	2.7282e-05	8.8077e-10	7.518e-09	5.1074e-06	3.1178e-05
1147			linolenate [alpha or gamma; (18:3n3 or 6)]	C06426	HMDB03073	5280934		0.8777	3.4256	0.3441			3.9	0.1	0.39		3.4042e-08	7.3391e-08	5.8221e-06	3.5176e-05	7.8202e-09	3.6409e-08	0.0002	0.0005
1149			dihomo-linolenate (20:3n3 or n6)	C03242	HMDB02925	5280581		0.9104	1.4958	0.4543			1.64	0.3	0.5		5.166e-08	1.0034e-07	0.0002	0.0006	1.1784e-08	5.1916e-08	9.5043e-06	5.0261e-05
1150			arachidonate (20:4n6)	C00219	HMDB01043	444899		0.9396	1.53	0.6771			1.63	0.44	0.72		5.619e-08	1.072e-07	7.8978e-06	4.527e-05	1.3074e-08	5.466e-08	0.0003	0.0008
1151			adrenate (22:4n6)	C16527	HMDB02226	5497181		1.1306	2.716	0.517			2.4	0.19	0.46		2.1629e-07	3.4036e-07	5.5063e-05	0.0002	4.8356e-08	1.679e-07	0.0003	0.0008
1152			docosapentaenoate (n6 DPA; 22:5n6)	C16513	HMDB01976	6441454		1.0965	1.6836	0.6737			1.54	0.4	0.61		0.0002	0.0001	0.0444	0.0566	5.779e-05	7.3305e-05	0.0038	0.0065
1153			docosadienoate (22:2n6)	C16533	HMDB61714	5282807		1.1879	2.8088	0.3909			2.36	0.14	0.33		5.5174e-11	9.9123e-10	5.6945e-07	6.9386e-06	1.2191e-11	4.1622e-10	2.2633e-08	6.8652e-07
1154			dihomo-linoleate (20:2n6)	C16525	HMDB05060	6439848		1.0486	2.9994	0.3739			2.86	0.12	0.36		6.4239e-10	3.9446e-09	8.9238e-07	9.0275e-06	1.3752e-10	1.7608e-09	9.5124e-07	8.6574e-06
1203		Fatty Acid, Branched	isocaproate		HMDB00689	12587		1.3883	2.0523	0.6696			1.48	0.33	0.48		0.0135	0.0048	0.7291	0.4894	0.0144	0.0099	0.0071	0.0109
1207			13-methylmyristate			151014		0.9252	1.8925	0.2671			2.05	0.14	0.29		0.0003	0.0002	0.2255	0.2069	0.0001	0.0001	0.0013	0.0027
1210			15-methylpalmitate			17903417		1.0393	2.4677	0.2992			2.37	0.12	0.29		3.77e-12	1.3548e-10	1.3418e-07	2.5251e-06	8.68e-13	7.1133e-11	9.1668e-10	7.5766e-08
1213			17-methylstearate			3083779		0.9967	2.2047	0.3922			2.21	0.18	0.39		2.1593e-10	1.9034e-09	1.3758e-06	1.2302e-05	4.7288e-11	8.4592e-10	1.0242e-07	2.0507e-06
1219			pristanate		HMDB00795	123929		1.3477	1.1006	0.5562			0.82	0.51	0.41		0.0012	0.0006	0.1192	0.1251	0.0088	0.0064	0.0003	0.0009
1226		Fatty Acid, Dicarboxylate	2-hydroxyglutarate	C02630	HMDB00606	43		0.9063	0.7847	0.5613			0.87	0.72	0.62		0.066	0.0192	0.2288	0.2082	0.2085	0.103	0.0219	0.0272
1228			adipate	C06104	HMDB00448	196		0.8246	3.9437	1.2026			4.78	0.3	1.46		6.7132e-08	1.237e-07	2.52e-08	7.0418e-07	7.5631e-07	1.675e-06	0.0177	0.0228
1231			3-methyladipate		HMDB00555	12292		0.8457	1.4209	0.818			1.68	0.58	0.97		0.0003	0.0002	0.0004	0.0012	0.0002	0.0003	0.7626	0.3704
1233			maleate	C01384	HMDB00176	444266		0.8192	0.9283	1.1656			1.13	1.26	1.42		0.1008	0.0272	0.401	0.319	0.1717	0.0865	0.0369	0.0408
1234			pimelate (heptanedioate)	C02656	HMDB00857	385		0.8382	0.8382	0.8382			1	1	1		1	0.188	1	0.5847	1	0.3572	1	0.4364
1239			azelate (nonanedioate)	C08261	HMDB00784	2266		0.5177	0.6131	0.5276			1.18	0.86	1.02		0.3437	0.0768	0.1688	0.1653	0.2836	0.1313	0.7419	0.3641
1240			sebacate (decanedioate)	C08277	HMDB00792	5192		0.6199	3.1011	0.6837			5	0.22	1.1		5.9302e-08	1.1215e-07	5.2862e-08	1.1436e-06	1.2664e-07	3.706e-07	0.4886	0.2704
1241			undecanedioate		HMDB00888	15816		0.7324	0.9846	0.7493			1.34	0.76	1.02		0.159	0.0402	0.0822	0.0932	0.119	0.0629	0.8352	0.3932
1243			dodecanedioate	C02678	HMDB00623	12736		1.0425	7.9783	0.5628			7.65	0.07	0.54		2.4358e-09	9.7246e-09	3.114e-08	7.9436e-07	9.3429e-10	7.6809e-09	0.0043	0.0072
1244			tetradecanedioate		HMDB00872	13185		1.2384	8.7776	0.5709			7.09	0.07	0.46		7.3366e-09	2.1968e-08	1.5164e-07	2.7486e-06	2.3958e-09	1.5101e-08	0.0023	0.0042
1245			hexadecanedioate	C19615	HMDB00672	10459		1.2028	5.6142	0.5427			4.67	0.1	0.45		4.9032e-08	9.7877e-08	2.0595e-06	1.6678e-05	1.3323e-08	5.5136e-08	0.0015	0.0029
1246			octadecanedioate		HMDB00782	70095		1.3522	3.0732	0.6522			2.27	0.21	0.48		1.5591e-07	2.55e-07	2.7905e-05	0.0001	3.5479e-08	1.3096e-07	0.0003	0.0009
1247			eicosanodioate			75502		1.0699	0.8207	1.2647			0.77	1.54	1.18		0.0053	0.0021	0.0603	0.0734	0.0015	0.0013	0.0776	0.0727
1248			docosadioate			244872		0.8834	0.514	1.7987			0.58	3.5	2.04		1.6475e-05	1.3303e-05	0.0077	0.0136	3.9744e-06	7.2372e-06	0.0009	0.002
1249			3-carboxy-4-methyl-5-propyl-2-furanpropanoate (CMPF)		HMDB61112	123979		1.7389	1.9625	1.681			1.13	0.86	0.97		3.7621e-05	2.7035e-05	0.0125	0.02	9.2143e-06	1.483e-05	0.0016	0.0032
1273		Fatty Acid, Amide	palmitic amide			69421		1.0229	0.7921	0.9122			0.77	1.15	0.89		0.7157	0.1417	0.984	0.5847	0.4792	0.2033	0.4915	0.2712
1274			oleamide	C19670	HMDB02117	5283387		0.9881	0.9159	0.8963			0.93	0.98	0.91		0.8	0.1562	0.5631	0.4078	0.9854	0.3572	0.5753	0.3054
1276			stearamide	C13846	HMDB34146	31292		1.3788	1.1164	1.0468			0.81	0.94	0.76		0.8594	0.1659	0.6025	0.4304	0.8933	0.3333	0.6979	0.3493
1277			linoleamide (18:2n6)			6435901		1.0001	0.952	0.8434			0.95	0.89	0.84		0.8058	0.1572	0.5338	0.3938	0.6433	0.2579	0.8716	0.4032
1280		Fatty Acid, Amino	2-aminoheptanoate			227939		0.9402	0.5326	1.0956			0.57	2.06	1.17		9.977e-07	1.2084e-06	8.2729e-06	4.6623e-05	3.8533e-07	9.2866e-07	0.0563	0.0568
1285			2-aminooctanoate		HMDB00991	69522		1.4777	0.9602	1.5363			0.65	1.6	1.04		0.0001	8.2027e-05	0.0002	0.0006	9.4261e-05	0.0001	0.7168	0.3546
1287		Fatty Acid, Keto	1-dihomo-linoleoylglycerol (20:2)					1.5732	0.7414	1.0627			0.47	1.43	0.68		0.0184	0.0063	0.0054	0.0102	0.1219	0.0642	0.1239	0.101
1294		Fatty Acid Synthesis	malonate	C00383	HMDB00691	867		1.0242	1.2907	0.7814			1.26	0.61	0.76		0.0031	0.0013	0.0297	0.0412	0.0009	0.0008	0.0929	0.0813
1307		Fatty Acid Metabolism (also BCAA Metabolism)	butyrylcarnitine	C02862	HMDB02013	439829		0.8375	0.7944	0.9689			0.95	1.22	1.16		0.1932	0.0472	0.873	0.5549	0.1033	0.0563	0.1365	0.1093
1310			propionylcarnitine	C03017	HMDB00824	107738		0.9816	0.8243	0.8315			0.84	1.01	0.85		0.0967	0.0265	0.051	0.0634	0.8414	0.3177	0.0741	0.0707
1311			propionylglycine		HMDB00783	98681		0.8818	0.6727	1.7284			0.76	2.57	1.96		0.0005	0.0003	0.2564	0.2237	0.0002	0.0002	0.0019	0.0037
1316		Fatty Acid Metabolism(Acyl Glycine)	hexanoylglycine		HMDB00701	99463		0.9171	2.4799	0.7524			2.7	0.3	0.82		1.0345e-05	9.0297e-06	3.0387e-05	0.0001	5.752e-06	9.9437e-06	0.3285	0.2048
1320			N-palmitoylglycine			151008		1.1119	1.5959	0.7976			1.44	0.5	0.72		2.3711e-05	1.8256e-05	0.003	0.0063	5.5255e-06	9.6336e-06	0.0036	0.0062
1325		Fatty Acid Metabolism(Acyl Carnitine)	acetylcarnitine	C02571	HMDB00201	1		1.074	3.862	0.7381			3.6	0.19	0.69		1.6254e-09	7.3005e-09	2.1567e-08	6.8875e-07	6.1947e-10	5.83e-09	0.0033	0.0058
1326			3-hydroxybutyrylcarnitine (1)		HMDB13127	53481617		0.7921	3.432	0.6386			4.33	0.19	0.81		3.5555e-05	2.5909e-05	7.7027e-05	0.0003	2.1831e-05	3.1384e-05	0.4799	0.2663
1329			hexanoylcarnitine		HMDB00705	6426853		0.9204	2.1433	0.3741			2.33	0.17	0.41		4.982e-09	1.6524e-08	1.426e-05	7.0839e-05	1.0911e-09	8.5472e-09	2.2366e-06	1.6963e-05
1330			octanoylcarnitine	C02838	HMDB00791	123701		0.9777	1.784	0.3706			1.82	0.21	0.38		3.1284e-07	4.6194e-07	0.0049	0.0095	8.7176e-08	2.7265e-07	9.7397e-06	5.0261e-05
1332			decanoylcarnitine		HMDB00651	10245190		0.9813	1.7726	0.3327			1.81	0.19	0.34		5.2472e-07	7.0004e-07	0.0102	0.0168	1.5594e-07	4.3463e-07	1.1421e-05	5.7747e-05
1334			cis-4-decenoyl carnitine					0.9405	1.4699	0.3737			1.56	0.25	0.4		1.5921e-07	2.5807e-07	0.0051	0.0097	4.6512e-08	1.6288e-07	4.1894e-06	2.7235e-05
1335			laurylcarnitine		HMDB02250	10427569		0.9273	2.3556	0.3197			2.54	0.14	0.34		2.2072e-10	1.9034e-09	7.5165e-07	8.0014e-06	4.7487e-11	8.4592e-10	1.7619e-07	3.1977e-06
1336			myristoylcarnitine		HMDB05066	53477791		0.9638	2.5228	0.331			2.62	0.13	0.34		2.385e-12	1.2853e-10	1.2801e-08	4.6802e-07	5.09e-13	5.214e-11	2.4648e-09	1.3709e-07
1338			palmitoylcarnitine	C02990	HMDB00222	461		1.2187	1.6048	0.5957			1.32	0.37	0.49		2.3056e-06	2.4745e-06	0.0304	0.0419	7.4051e-07	1.6489e-06	3.1324e-05	0.0001
1339			palmitoleoylcarnitine*					1.0254	2.9343	0.295			2.86	0.1	0.29		5.4971e-11	9.9123e-10	3.0376e-07	4.3343e-06	1.1884e-11	4.1622e-10	3.6939e-08	9.2451e-07
1340			stearoylcarnitine		HMDB00848	6426855		1.4556	1.7987	1.0462			1.24	0.58	0.72		0.0004	0.0002	0.0683	0.0807	0.0001	0.0001	0.0053	0.0085
1341			linoleoylcarnitine*		HMDB06469	6450015		1.315	1.7395	0.875			1.32	0.5	0.67		8.6431e-06	7.7318e-06	0.0044	0.0086	2.0409e-06	4.1191e-06	0.0007	0.0016
1342			oleoylcarnitine		HMDB05065	6441392;53477789		1.2244	1.944	0.6531			1.59	0.34	0.53		9.4756e-09	2.6879e-08	3.9067e-05	0.0002	2.1196e-09	1.3569e-08	2.6163e-06	1.9259e-05
1344			myristoleoylcarnitine*					1.0768	4.4352	0.3119			4.12	0.07	0.29		9.3395e-11	1.4551e-09	6.422e-08	1.3459e-06	2.0173e-11	6.3579e-10	4.528e-07	5.8117e-06
1352		Carnitine Metabolism	deoxycarnitine	C01181	HMDB01161	134		1.0913	1.1662	1.1507			1.07	0.99	1.05		0.6785	0.1356	0.39	0.3117	0.7282	0.2823	0.6027	0.3146
1353			carnitine	C00318	HMDB00062	10917		1.0511	0.9695	1.0137			0.92	1.05	0.96		0.3937	0.0853	0.1811	0.1754	0.4351	0.188	0.5556	0.2984
1356		Ketone Bodies	acetoacetate	C00164	HMDB00060	96		1.3881	25.8266	0.578			18.61	0.02	0.42		1.194e-12	8.5807e-11	1.5702e-11	4.438e-09	4.88e-13	5.214e-11	6.1024e-05	0.0002
1358			3-hydroxybutyrate (BHBA)	C01089	HMDB00357	441		1.616	54.185	0.7619			33.53	0.01	0.47		2.995e-12	1.2915e-10	1.9853e-11	4.438e-09	1.614e-12	1.1023e-10	0.0017	0.0033
1363		Fatty Acid, Monohydroxy	2-hydroxyoctanoate		HMDB02264	94180		0.8386	0.7096	1.3464			0.85	1.9	1.61		0.0015	0.0007	0.2526	0.2217	0.0005	0.0005	0.0057	0.0089
1364			2-hydroxydecanoate			21488		0.8412	0.9665	1.4668			1.15	1.52	1.74		0.0006	0.0003	0.2051	0.1921	0.0028	0.0024	0.0002	0.0007
1367			2-hydroxypalmitate		HMDB31057	92836		1.0307	1.3021	0.7043			1.26	0.54	0.68		1.8936e-08	4.5199e-08	0.0004	0.0011	4.7834e-09	2.4498e-08	1.3606e-06	1.1223e-05
1368			2-hydroxystearate	C03045		69417		0.9894	1.0881	0.7932			1.1	0.73	0.8		0.0019	0.0008	0.3155	0.2653	0.0007	0.0007	0.0056	0.0088
1371			3-hydroxyhexanoate			151492		1.1936	3.2466	0.5458			2.72	0.17	0.46		2.2549e-07	3.4973e-07	3.2642e-05	0.0001	5.1949e-08	1.759e-07	0.0005	0.0013
1372			3-hydroxyoctanoate		HMDB01954	26613		0.8247	2.4381	0.4816			2.96	0.2	0.58		3.4742e-07	4.9776e-07	1.1691e-05	6.1538e-05	9.5222e-08	2.8765e-07	0.0045	0.0076
1373			3-hydroxydecanoate		HMDB02203	26612		0.9215	2.881	0.5804			3.13	0.2	0.63		2.1921e-09	9.2666e-09	4.6034e-08	1.0291e-06	7.2506e-10	6.5672e-09	0.0013	0.0027
1374			3-hydroxysebacate		HMDB00350	3017884		0.5828	5.798	0.3583			9.95	0.06	0.61		8.8641e-10	4.6971e-09	4.5457e-09	3.0485e-07	5.0759e-10	5.1991e-09	0.0365	0.0406
1375			3-hydroxylaurate		HMDB00387	94216		0.865	2.5892	0.4413			2.99	0.17	0.51		1.3395e-09	6.5634e-09	1.1217e-07	2.2124e-06	3.3877e-10	3.6525e-09	6.378e-05	0.0002
1380			5-hydroxyhexanoate		HMDB00525	170748		0.7323	1.3655	0.6731			1.86	0.49	0.92		0.2239	0.0531	0.2007	0.1897	0.1031	0.0562	0.6943	0.3484
1385			8-hydroxyoctanoate			69820		0.6633	0.6456	0.6125			0.97	0.95	0.92		0.8915	0.1715	0.6731	0.4649	0.9765	0.3572	0.6946	0.3484
1387			16-hydroxypalmitate	C18218	HMDB06294	10466		1.1381	2.9773	0.8077			2.62	0.27	0.71		2.6408e-07	4.0378e-07	3.7027e-06	2.5083e-05	8.9448e-08	2.7764e-07	0.0173	0.0223
1391			13-HODE + 9-HODE			43013		1.0803	2	0.6603			1.85	0.33	0.61		0.0141	0.005	0.1093	0.1173	0.0041	0.0033	0.1086	0.0909
1407			3-hydroxystearate			5282907		0.6396	1.2516	1.0643			1.96	0.85	1.66		0.0527	0.0157	0.0195	0.0287	0.4393	0.1891	0.087	0.0775
1409		Fatty Acid, Dihydroxy	12,13-DiHOME	C14829	HMDB04705	10236635		0.9854	0.8866	0.8424			0.9	0.95	0.85		0.6083	0.1233	0.7884	0.5155	0.4896	0.2062	0.3422	0.2102
1410			9,10-DiHOME	C14828	HMDB04704	9966640		0.6458	0.7445	0.6041			1.15	0.81	0.94		0.404	0.0874	0.5075	0.3807	0.1859	0.0927	0.4889	0.2704
1484		Eicosanoid	12-HETE		HMDB06111	5312983		1.8027	1.9676	1.0341			1.09	0.53	0.57		0.7799	0.1531	0.9946	0.5847	0.5455	0.2262	0.55	0.2957
1494		Endocannabinoid	oleoyl ethanolamide		HMDB02088	5283454		0.9297	1.4324	0.5057			1.54	0.35	0.54		3.825e-08	8.0845e-08	0.0002	0.0006	8.882e-09	4.0434e-08	5.6585e-06	3.3323e-05
1497			palmitoyl ethanolamide	C16512	HMDB02100	4671		0.9075	1.0591	0.6643			1.17	0.63	0.73		5.6688e-09	1.8517e-08	0.0004	0.0011	1.5384e-09	1.0683e-08	2.7852e-07	4.1683e-06
1498			stearoyl ethanolamide		HMDB13078	27902		0.9408	1.3795	0.6699			1.47	0.49	0.71		3.5988e-05	2.6124e-05	0.0016	0.0037	8.7981e-06	1.4248e-05	0.012	0.0162
1502			arachidonoyl ethanolamide	C11695	HMDB04080	5281969		1.1403	0.9201	0.6623			0.81	0.72	0.58		0.5492	0.1134	0.4729	0.3583	0.2911	0.1345	0.7247	0.3574
1505			N-oleoyltaurine			6437033		1.1743	2.4402	0.3591			2.08	0.15	0.31		1.0993e-08	3.0385e-08	0.0001	0.0004	2.5997e-09	1.5436e-08	1.4435e-06	1.147e-05
1509			linoleoyl ethanolamide		HMDB12252	5283446		0.7157	1.049	0.5209			1.47	0.5	0.73		0.003	0.0013	0.0166	0.0253	0.0009	0.0009	0.1629	0.1247
1511		Inositol Metabolism	myo-inositol	C00137	HMDB00211	892		1.0131	1.0557	0.7993			1.04	0.76	0.79		0.0184	0.0063	0.6879	0.4727	0.0091	0.0066	0.0204	0.0255
1512			chiro-inositol	C19891	HMDB34220			1.1311	0.9815	0.5966			0.87	0.61	0.53		0.0032	0.0013	0.3881	0.3113	0.0074	0.0056	0.0013	0.0027
1539		Phospholipid Metabolism	choline	C00114	HMDB00097	305		0.9143	0.9132	0.7583			1	0.83	0.83		0.0069	0.0026	0.9667	0.5847	0.0055	0.0043	0.0051	0.0083
1540			choline phosphate	C00588	HMDB01565	1014		1.6361	1.3499	1.5178			0.83	1.12	0.93		0.4658	0.0984	0.2265	0.2069	0.6038	0.2442	0.475	0.2648
1542			glycerophosphorylcholine (GPC)	C00670	HMDB00086	71920		1.2562	0.7778	1.1994			0.62	1.54	0.95		0.0008	0.0004	0.0005	0.0014	0.0011	0.001	0.704	0.3503
1546			phosphoethanolamine	C00346	HMDB00224	1015		1.482	1.3763	1.2979			0.93	0.94	0.88		0.7197	0.1423	0.7195	0.4849	0.6577	0.2624	0.4264	0.2479
1548			glycerophosphoethanolamine	C01233	HMDB00114	123874		0.9389	0.7567	1.2843			0.81	1.7	1.37		0.0058	0.0023	0.0896	0.1004	0.0016	0.0014	0.0571	0.0574
1550			trimethylamine N-oxide	C01104	HMDB00925	1145		0.9816	1.0177	0.6797			1.04	0.67	0.69		0.02	0.0067	0.9501	0.584	0.0132	0.0092	0.015	0.0197
1551			glycerophosphoinositol*					1.5158	0.9678	0.8649			0.64	0.89	0.57		0.1183	0.0313	0.1159	0.1226	0.6654	0.2639	0.0526	0.0539
1552			1,2-dipalmitoyl-GPC (16:0/16:0)		HMDB00564	452110		0.9016	1.1055	0.9874			1.23	0.89	1.1		0.0009	0.0004	0.0002	0.0007	0.0178	0.0119	0.0435	0.0467
1558			1-palmitoyl-2-oleoyl-GPC (16:0/18:1)			6436017		0.8212	0.9404	0.8889			1.15	0.95	1.08		0.0143	0.0051	0.0043	0.0085	0.1806	0.0904	0.0664	0.065
1559			1-palmitoyl-2-linoleoyl-GPC (16:0/18:2)			5287971		0.881	0.9377	0.9719			1.06	1.04	1.1		0.2025	0.0489	0.2328	0.2113	0.5509	0.2278	0.0843	0.0766
1563			1-stearoyl-2-arachidonoyl-GPC (18:0/20:4)			16219824		0.8538	1.057	0.8617			1.24	0.82	1.01		0.0001	8.5706e-05	9.6134e-05	0.0003	0.0002	0.0002	0.6902	0.3469
1564			1-stearoyl-2-oleoyl-GPC (18:0/18:1)					0.8512	0.5724	1.1983			0.67	2.09	1.41		8.9808e-06	7.9677e-06	0.0015	0.0035	2.0623e-06	4.142e-06	0.002	0.0038
1571			1-palmitoyl-2-arachidonoyl-GPC (16:0/20:4n6)			10747814		0.8524	1.199	0.7749			1.41	0.65	0.91		3.0025e-09	1.1559e-08	2.6612e-08	7.1387e-07	1.3124e-09	9.6016e-09	0.0115	0.0157
1572			1-stearoyl-2-linoleoyl-GPC (18:0/18:2)*					0.9029	0.7341	1.1392			0.81	1.55	1.26		1.2564e-06	1.4802e-06	0.0007	0.0018	2.8269e-07	7.3306e-07	0.0003	0.0008
1574			1-linoleoyl-2-linolenoyl-GPC (18:2/18:3)*					1.3879	0.2815	2.1656			0.2	7.69	1.56		2.504e-11	6.748e-10	2.9004e-10	3.2418e-08	1.0495e-11	4.1622e-10	0.0006	0.0015
1576			1-palmitoyl-2-palmitoleoyl-GPC (16:0/16:1)*					0.7204	0.4602	0.718			0.64	1.56	1		0.0008	0.0004	0.0009	0.0022	0.0006	0.0005	0.827	0.392
1582			1-stearoyl-2-arachidonoyl-GPI (18:0/20:4)					0.9444	1.1903	0.8778			1.26	0.74	0.93		0.0013	0.0006	0.0032	0.0065	0.0006	0.0006	0.4002	0.2349
1583			1-oleoyl-2-linoleoyl-GPC (18:1/18:2)*					0.8835	0.7749	0.8384			0.88	1.08	0.95		0.0118	0.0043	0.0041	0.0082	0.0289	0.0185	0.34	0.2093
1585			1-palmitoyl-2-linoleoyl-GPI (16:0/18:2)					0.6939	0.7057	1.1112			1.02	1.57	1.6		0.001	0.0005	0.6517	0.4558	0.0014	0.0013	0.0006	0.0014
1586			1-oleoyl-2-linoleoyl-GPI (18:1/18:2)*					0.759	0.5542	1.1488			0.73	2.07	1.51		0.0005	0.0003	0.079	0.0911	0.0001	0.0002	0.0055	0.0088
1588			1-palmitoyl-2-arachidonoyl-GPI (16:0/20:4)*					0.5929	0.5528	0.9017			0.93	1.63	1.52		0.0225	0.0074	0.7064	0.48	0.0112	0.0079	0.0238	0.0288
1589			1-stearoyl-2-linoleoyl-GPI (18:0/18:2)					1.0042	0.8971	1.4599			0.89	1.63	1.45		0.0009	0.0005	0.2578	0.2245	0.0003	0.0004	0.0033	0.0059
1593			1-palmitoyl-2-oleoyl-GPG (16:0/18:1)			5283509		0.9547	0.969	0.8503			1.01	0.88	0.89		0.7797	0.1531	0.7122	0.4815	0.4886	0.2061	0.7427	0.3641
1596			1-palmitoyl-2-oleoyl-GPE (16:0/18:1)		HMDB05320	5283496		0.9086	0.7506	0.9792			0.83	1.3	1.08		0.1256	0.0329	0.148	0.148	0.0513	0.0306	0.5581	0.2994
1597			1-palmitoyl-2-palmitoleoyl-GPE (16:0/16:1)*					0.8612	0.5182	0.7349			0.6	1.42	0.85		0.1514	0.0384	0.0965	0.1066	0.0896	0.0496	0.967	0.4337
1600			1-stearoyl-2-arachidonoyl-GPE (18:0/20:4)			5289133		0.9833	1.0834	0.6528			1.1	0.6	0.66		9.2587e-05	6.1042e-05	0.4043	0.3209	4.8495e-05	6.2877e-05	0.0002	0.0007
1601			1-stearoyl-2-docosahexaenoyl-GPE (18:0/22:6)*		HMDB05334	9546798		0.6868	1.0314	0.531			1.5	0.51	0.77		4.788e-07	6.5332e-07	1.5617e-05	7.5689e-05	1.312e-07	3.7856e-07	0.0053	0.0086
1604			1-stearoyl-2-oleoyl-GPE (18:0/18:1)					0.7253	0.4385	2.0391			0.6	4.65	2.81		2.9152e-07	4.4259e-07	0.005	0.0096	8.1702e-08	2.5949e-07	8.8724e-06	4.7755e-05
1606			1-palmitoyl-2-arachidonoyl-GPE (16:0/20:4)*		HMDB05323	9546800		0.9036	1.1596	0.7069			1.28	0.61	0.78		7.4019e-05	5.0024e-05	0.0065	0.0119	1.762e-05	2.6156e-05	0.0068	0.0105
1607			1-palmitoyl-2-docosahexaenoyl-GPE (16:0/22:6)*		HMDB05324	9546799		0.9514	1.2446	0.5954			1.31	0.48	0.63		1.6939e-07	2.7252e-07	0.0006	0.0017	3.9929e-08	1.4226e-07	1.8833e-05	8.8103e-05
1608			1-palmitoyl-2-linoleoyl-GPE (16:0/18:2)		HMDB05322	9546747		0.8516	0.7924	0.9231			0.93	1.16	1.08		0.331	0.0744	0.8334	0.5391	0.1734	0.0872	0.2425	0.1636
1611			1-stearoyl-2-linoleoyl-GPE (18:0/18:2)*			9546749		0.8381	0.6413	1.2061			0.77	1.88	1.44		0.0013	0.0006	0.047	0.0593	0.0003	0.0004	0.0245	0.0295
1613			1-margaroyl-2-linoleoyl-GPC (17:0/18:2)*					1.1455	0.983	0.9722			0.86	0.99	0.85		0.0191	0.0065	0.0153	0.0235	0.9042	0.3365	0.012	0.0162
1614			1-margaroyl-2-oleoyl-GPC (17:0/18:1)*					1.1206	0.9286	0.8857			0.83	0.95	0.79		0.0327	0.0103	0.0347	0.0464	0.6847	0.2698	0.0155	0.0203
1615			1-myristoyl-2-palmitoyl-GPC (14:0/16:0)			129657		0.9103	0.4077	0.8605			0.45	2.11	0.95		2.3134e-06	2.4745e-06	1.6779e-06	1.4426e-05	5.1558e-06	9.1052e-06	0.472	0.2634
1618			1-palmitoyl-2-eicosapentaenoyl-GPC (16:0/20:5)*					0.7472	0.6929	0.5824			0.93	0.84	0.78		0.0924	0.0255	0.5563	0.4045	0.1124	0.0601	0.0376	0.0413
1619			1-pentadecanoyl-2-linoleoyl-GPC (15:0/18:2)*					1.1433	0.7267	0.7003			0.64	0.96	0.61		2.78e-06	2.8953e-06	4.6808e-06	2.9897e-05	0.6812	0.2689	2.4627e-06	1.8399e-05
1623			1-stearoyl-2-docosahexaenoyl-GPC (18:0/22:6)					0.8003	0.9514	0.863			1.19	0.91	1.08		0.0108	0.0039	0.0031	0.0065	0.1327	0.0693	0.0696	0.067
1626			1-palmitoyl-2-docosahexaenoyl-GPC (16:0/22:6)			6441886		0.9469	1.3908	0.7308			1.47	0.53	0.77		3.9923e-09	1.4839e-08	6.0045e-07	6.9428e-06	9.3735e-10	7.6809e-09	5.1019e-05	0.0002
1627			1-palmitoyl-2-stearoyl-GPC (16:0/18:0)					1.0158	0.8976	1.1812			0.88	1.32	1.16		0.0041	0.0017	0.0754	0.0882	0.0011	0.001	0.0481	0.0507
1630			1-palmitoyl-2-oleoyl-GPI (16:0/18:1)*					0.8158	0.5807	1.4277			0.71	2.46	1.75		1.461e-05	1.1976e-05	0.026	0.0367	4.0611e-06	7.3622e-06	0.0003	0.0008
1636			1-myristoyl-2-linoleoyl-GPC (14:0/18:2)*					0.8573	0.3225	0.623			0.38	1.93	0.73		8.2127e-07	1.0234e-06	2.3818e-07	3.9933e-06	1.9048e-05	2.7973e-05	0.0105	0.0146
1640			1-palmitoyl-2-adrenoyl-GPC (16:0/22:4)*					1.0018	0.8268	0.6484			0.83	0.78	0.65		0.0717	0.0206	0.2987	0.2542	0.1714	0.0865	0.0245	0.0295
1642			1-palmitoleoyl-2-linolenoyl-GPC (16:1/18:3)*					1.0464	0.2511	0.6731			0.24	2.68	0.64		0.0002	0.0001	4.88e-05	0.0002	0.0061	0.0047	0.0234	0.0286
1643			1-stearoyl-2-dihomo-linolenoyl-GPC (18:0/20:3n3 or 6)*					0.7899	0.6504	0.5521			0.82	0.85	0.7		0.0028	0.0012	0.0196	0.0287	0.13	0.068	0.0008	0.0018
1644			1-stearoyl-2-docosapentaenoyl-GPC (18:0/22:5n3)*					0.8944	0.9095	0.7205			1.02	0.79	0.81		0.0572	0.0168	0.9449	0.5825	0.0398	0.0245	0.0348	0.0393
1645			1-oleoyl-2-docosahexaenoyl-GPC (18:1/22:6)*					1.0731	1.0315	0.8584			0.96	0.83	0.8		0.0029	0.0012	0.5283	0.3911	0.0049	0.0039	0.0014	0.0028
1646			1,2-dilinoleoyl-GPC (18:2/18:2)			5288075		1.2649	0.5965	1.8163			0.47	3.04	1.44		7.202e-09	2.1968e-08	2.5663e-07	4.0097e-06	2.0714e-09	1.3471e-08	0.0008	0.0018
1647			1,2-dilinoleoyl-GPE (18:2/18:2)*			9546812		0.6696	0.3649	2.2108			0.54	6.06	3.3		8.2057e-06	7.433e-06	0.023	0.0332	2.3151e-06	4.5192e-06	0.0002	0.0005
1649			1-oleoyl-2-linoleoyl-GPE (18:1/18:2)*		HMDB05349	9546753		0.9305	0.4273	1.4219			0.46	3.33	1.53		0.0062	0.0024	0.0116	0.0188	0.0026	0.0022	0.463	0.2615
1652			1-linoleoyl-2-docosahexaenoyl-GPC (18:2/22:6)*					1.1739	0.8084	1.3362			0.69	1.65	1.14		0.0002	9.7237e-05	0.0014	0.0032	4.8264e-05	6.2775e-05	0.0952	0.0825
1654			1-linoleoyl-2-arachidonoyl-GPC (18:2/20:4n6)*					1.083	0.6748	1.0483			0.62	1.55	0.97		3.5838e-06	3.6274e-06	3.0595e-06	2.1873e-05	6.1884e-06	1.0521e-05	0.6569	0.3346
1655			1-oleoyl-2-dihomo-linolenoyl-GPC (18:1/20:3)*					1.0589	0.7458	0.6046			0.7	0.81	0.57		4.3587e-06	4.3105e-06	6.0512e-05	0.0002	0.0334	0.021	1.3636e-06	1.1223e-05
1657			1-linoleoyl-2-arachidonoyl-GPE (18:2/20:4)*					0.9259	0.5811	0.9509			0.63	1.64	1.03		0.0168	0.0058	0.0112	0.0182	0.013	0.0091	0.9401	0.4251
1660			1-stearoyl-2-docosapentaenoyl-GPC (18:0/22:5n6)*					0.9066	1.1703	0.7853			1.29	0.67	0.87		0.0008	0.0004	0.0097	0.0164	0.0002	0.0002	0.0751	0.0712
1664			1-palmityl-2-arachidonoyl-GPC (O-16:0/20:4)*			6443139		1.1766	1.0617	1.1606			0.9	1.09	0.99		0.3182	0.0723	0.1542	0.1529	0.2661	0.1246	0.7329	0.3604
1665			1-palmityl-2-oleoyl-GPC (O-16:0/18:1)*					1.1934	1.2624	0.9465			1.06	0.75	0.79		0.1489	0.038	0.5178	0.3854	0.0596	0.0349	0.1872	0.1374
1666			phosphatidylcholine (16:0/22:5n3, 18:1/20:4)*					0.9649	1.2305	0.6983			1.28	0.57	0.72		8.1724e-07	1.0234e-06	0.0013	0.0031	1.9083e-07	5.2473e-07	8.9408e-05	0.0003
1667			phosphatidylcholine (18:0/20:5, 16:0/22:5n6)*					0.6557	0.698	0.6775			1.06	0.97	1.03		0.6816	0.1359	0.3934	0.3141	0.7365	0.2847	0.5995	0.3141
1671			1-stearoyl-2-meadoyl-GPC (18:0/20:3n9)*					0.6334	0.4675	0.6469			0.74	1.38	1.02		0.3638	0.081	0.3383	0.2794	0.1714	0.0865	0.6595	0.3352
1677			1-linoleoyl-2-docosapentaenyol-GPC (18:2/22:5n3)*					1.2694	0.6295	1.0558			0.5	1.68	0.83		0.0015	0.0007	0.0005	0.0014	0.0069	0.0052	0.1995	0.1437
1680			arachidonoylcholine					1.4431	1.1348	0.6905			0.79	0.61	0.48		0.0032	0.0013	0.1902	0.1819	0.0151	0.0102	0.001	0.0022
1681			dihomo-linolenoyl-choline					1.0742	0.708	0.4093			0.66	0.58	0.38		0.0013	0.0006	0.024	0.0343	0.0462	0.0278	0.0003	0.0009
1682			docosahexaenoylcholine					1.3826	1.0201	0.6186			0.74	0.61	0.45		0.0019	0.0008	0.1414	0.1423	0.0121	0.0085	0.0006	0.0014
1683			eicosapentaenoylcholine					0.6836	0.5531	0.5531			0.81	1	0.81		0.1604	0.0404	0.0983	0.1084	1	0.3572	0.0983	0.0845
1684			1-linoleoyl-2-eicosapentaenoyl-GPC (18:2/20:5)*		HMDB08149			0.7569	0.2354	1.2001			0.31	5.1	1.59		1.4709e-07	2.4582e-07	2.0642e-06	1.6678e-05	5.0542e-08	1.7401e-07	0.0146	0.0193
1685			1-margaroyl-2-arachidonoyl-GPC (17:0/20:4)*					1.0783	1.3767	0.7375			1.28	0.54	0.68		2.5587e-05	1.9561e-05	0.0086	0.0147	6.1539e-06	1.0506e-05	0.0014	0.0029
1686			1-margaroyl-2-docosahexaenoyl-GPC (17:0/22:6)*					1.2845	1.2541	0.8538			0.98	0.68	0.66		0.0716	0.0206	0.6226	0.4412	0.0309	0.0196	0.0788	0.0735
1687			1-myristoyl-2-arachidonoyl-GPC (14:0/20:4)*					0.7281	0.2604	0.9141			0.36	3.51	1.26		3.6081e-07	5.0841e-07	1.8868e-06	1.5817e-05	1.7497e-07	4.8437e-07	0.1072	0.0899
1688			1-myristoyl-2-docosahexaenoyl-GPC (14:0/22:6)*					0.9147	0.3165	0.6054			0.35	1.91	0.66		0.0002	0.0001	5.0883e-05	0.0002	0.0031	0.0025	0.0477	0.0505
1690			1-oleoyl-2-docosapentaenoyl-GPC (18:1/22:5n3)*					1.1926	0.9895	0.8942			0.83	0.9	0.75		0.0129	0.0047	0.031	0.0425	0.3463	0.1564	0.0046	0.0076
1693			1-oleoyl-2-docosahexaenoyl-GPE (18:1/22:6)*					0.9285	0.7368	0.6016			0.79	0.82	0.65		0.087	0.0242	0.22	0.2029	0.2768	0.1287	0.03	0.035
1694			1-palmitoleoyl-2-docosahexaenoyl-GPC (16:1/22:6)*					0.7813	0.423	0.1992			0.54	0.47	0.25		2.9044e-05	2.1837e-05	0.003	0.0063	0.0047	0.0037	6.804e-06	3.9147e-05
1696			1-palmitoyl-2-eicosapentaenoyl-GPE (16:0/20:5)*					0.7571	0.5448	0.6442			0.72	1.18	0.85		0.4031	0.0873	0.1979	0.1879	0.3501	0.1578	0.7059	0.3506
1698			1-palmityl-2-linoleoyl-GPC (O-16:0/18:2)*			6443157		1.3083	0.7583	1.3234			0.58	1.75	1.01		1.7395e-06	1.9634e-06	2.721e-06	2.0504e-05	1.6887e-06	3.4593e-06	0.754	0.3675
1700			1-pentadecanoyl-2-arachidonoyl-GPC (15:0/20:4)*					0.9421	1.025	0.5727			1.09	0.56	0.61		0.0001	7.7613e-05	0.3989	0.3177	6.1539e-05	7.7342e-05	0.0003	0.0008
1701			1-pentadecanoyl-2-docosahexaenoyl-GPC (15:0/22:6)*					1.3057	1.0701	0.5345			0.82	0.5	0.41		8.6175e-06	7.7318e-06	0.2022	0.1902	3.5947e-05	4.813e-05	4.0299e-06	2.6897e-05
1702			phosphatidylcholine (14:0/14:0, 16:0/12:0)					0.8777	0.1938	0.9547			0.22	4.93	1.09		4.6544e-07	6.4323e-07	7.9879e-07	8.3357e-06	4.506e-07	1.0734e-06	0.686	0.3453
1703			phosphatidylcholine (15:0/18:1, 17:0/16:1)*					1.0222	0.7083	0.7253			0.69	1.02	0.71		0.0135	0.0048	0.008	0.0139	0.8319	0.3156	0.0123	0.0166
1704			phosphatidylcholine (18:0/20:2, 20:0/18:2)*					0.8974	0.5809	1.0019			0.65	1.72	1.12		2.2111e-06	2.4075e-06	1.2286e-05	6.3872e-05	9.7013e-07	2.103e-06	0.1193	0.0986
1739		Lysolipid	1-myristoyl-GPC (14:0)	C04230	HMDB10379	460604		0.8931	0.337	0.7456			0.38	2.21	0.83		2.8042e-05	2.1287e-05	1.2845e-05	6.6057e-05	0.0001	0.0001	0.2425	0.1636
1740			2-myristoyl-GPC (14:0)*					0.9535	0.3213	0.711			0.34	2.21	0.75		1.2274e-07	2.1514e-07	4.2541e-08	9.8377e-07	1.698e-06	3.4611e-06	0.0142	0.0188
1743			1-pentadecanoyl-GPC (15:0)*					1.3075	0.7906	0.9143			0.6	1.16	0.7		0.0014	0.0006	0.0004	0.0013	0.1841	0.0919	0.0069	0.0106
1744			1-palmitoyl-GPC (16:0)		HMDB10382	86554		1.0669	0.9933	1.129			0.93	1.14	1.06		0.4764	0.1001	0.5652	0.4082	0.2318	0.1124	0.5193	0.2823
1745			2-palmitoyl-GPC (16:0)*		HMDB61702	15061532		1.1547	1.036	1.1255			0.9	1.09	0.97		0.4668	0.0985	0.2447	0.2173	0.3705	0.1642	0.7767	0.3749
1747			1-palmitoleoyl-GPC (16:1)*		HMDB10383	24779461		0.9632	0.5502	0.8303			0.57	1.51	0.86		0.0011	0.0005	0.0004	0.0011	0.0044	0.0036	0.2331	0.1614
1749			1-margaroyl-GPC (17:0)	C04230	HMDB12108	24779463		1.6641	1.1325	1.181			0.68	1.04	0.71		0.0795	0.0226	0.0404	0.0523	0.7972	0.3055	0.0657	0.0645
1751			1-stearoyl-GPC (18:0)		HMDB10384	497299		1.0992	0.8317	1.2657			0.76	1.52	1.15		0.0003	0.0002	0.0037	0.0074	8.8158e-05	0.0001	0.0712	0.0684
1753			1-oleoyl-GPC (18:1)		HMDB02815	16081932		1.1693	0.8795	1.349			0.75	1.53	1.15		0.0007	0.0004	0.0069	0.0125	0.0002	0.0002	0.0867	0.0775
1755			2-oleoyl-GPC (18:1)*		HMDB61701			1.1049	0.8144	1.2035			0.74	1.48	1.09		0.0003	0.0002	0.0012	0.0029	0.0001	0.0002	0.286	0.1843
1756			1-linoleoyl-GPC (18:2)	C04100	HMDB10386	11988421		1.1514	0.8363	1.4314			0.73	1.71	1.24		2.1418e-05	1.655e-05	0.001	0.0025	5.2489e-06	9.2298e-06	0.0104	0.0144
1757			2-linoleoyl-GPC (18:2)*					1.1647	0.8933	1.3602			0.77	1.52	1.17		0.0005	0.0003	0.0064	0.0117	0.0001	0.0002	0.0666	0.0651
1758			1-linolenoyl-GPC (18:3)*					1.1523	0.3973	2.1329			0.34	5.37	1.85		4.8919e-08	9.7877e-08	3.1439e-06	2.2194e-05	1.2426e-08	5.3033e-08	0.0007	0.0017
1760			1-nonadecanoyl-GPC (19:0)					1.9049	1.0162	1.3632			0.53	1.34	0.72		0.0066	0.0025	0.0018	0.0042	0.0644	0.0372	0.0899	0.0795
1761			1-dihomo-linoleoyl-GPC (20:2)*		HMDB10392			1.3166	0.729	1.0456			0.55	1.43	0.79		0.0004	0.0002	0.0001	0.0004	0.0057	0.0044	0.0632	0.0627
1762			1-arachidoyl-GPC (20:0)	C04230	HMDB10390	24779473		1.4365	0.9347	1.414			0.65	1.51	0.98		0.0001	9.2911e-05	0.0001	0.0005	0.0002	0.0002	0.9693	0.434
1764			1-eicosenoyl-GPC (20:1)*					1.4047	1.0455	1.3531			0.74	1.29	0.96		0.0187	0.0064	0.0118	0.0192	0.0149	0.0101	0.9082	0.4156
1766			1-dihomo-linolenoyl-GPC (20:3n3 or 6)*		HMDB10394			1.0476	0.7804	0.6817			0.74	0.87	0.65		0.0029	0.0013	0.0072	0.0128	0.3707	0.1642	0.0012	0.0025
1768			1-arachidonoyl-GPC (20:4n6)*	C05208	HMDB10395			1.0949	1.0897	0.9873			1	0.91	0.9		0.5149	0.1071	0.901	0.5647	0.2987	0.1378	0.3569	0.2166
1769			2-arachidonoyl-GPC (20:4)*		HMDB61699			1.0131	1.2313	0.9156			1.22	0.74	0.9		0.0056	0.0022	0.0219	0.0318	0.0018	0.0015	0.2236	0.1563
1770			1-eicosapentaenoyl-GPC (20:5)*					0.9622	0.5874	0.6931			0.61	1.18	0.72		0.0136	0.0048	0.004	0.008	0.1481	0.076	0.077	0.0724
1771			1-behenoyl-GPC (22:0)					1.5455	0.9389	1.373			0.61	1.46	0.89		0.0001	9.3592e-05	6.5317e-05	0.0002	0.0005	0.0005	0.2926	0.1878
1773			1-adrenoyl-GPC (22:4)*					1.1272	1.0163	0.9977			0.9	0.98	0.89		0.2635	0.061	0.1948	0.1856	0.8284	0.3147	0.1358	0.109
1774			1-docosapentaenoyl-GPC (22:5n3)*					1.0265	1.1388	0.7012			1.11	0.62	0.68		0.0001	8.9813e-05	0.2343	0.2123	5.7197e-05	7.2778e-05	0.0006	0.0014
1776			1-docosapentaenoyl-GPC (22:5n6)*					1.2344	1.1595	0.8735			0.94	0.75	0.71		0.0257	0.0083	0.355	0.2892	0.0568	0.0334	0.009	0.0128
1777			1-docosahexaenoyl-GPC (22:6)*		HMDB10404			1.2752	1.2812	0.9528			1	0.74	0.75		0.0842	0.0237	0.7261	0.4879	0.0398	0.0245	0.077	0.0724
1778			2-docosahexaenoyl-GPC (22:6)*					1.2129	1.374	0.8642			1.13	0.63	0.71		0.0033	0.0014	0.1261	0.1303	0.0009	0.0009	0.0233	0.0286
1779			1-lignoceroyl-GPC (24:0)					1.3425	1.1213	1.1773			0.84	1.05	0.88		0.1247	0.0327	0.049	0.0614	0.504	0.2107	0.1639	0.125
1783			1-palmitoyl-GPE (16:0)		HMDB11503	9547069		1.0322	0.9916	1.4333			0.96	1.45	1.39		0.0022	0.001	0.8308	0.5389	0.0015	0.0014	0.0023	0.0043
1784			2-palmitoyl-GPE (16:0)*					1.1197	0.996	1.5644			0.89	1.57	1.4		0.0014	0.0007	0.4782	0.362	0.0007	0.0006	0.0028	0.005
1785			1-margaroyl-GPE (17:0)*					1.074	0.6057	1.2152			0.56	2.01	1.13		0.0021	0.0009	0.0041	0.0082	0.0009	0.0009	0.4638	0.2615
1786			1-stearoyl-GPE (18:0)		HMDB11130	9547068		1.0831	0.8353	1.2777			0.77	1.53	1.18		0.0042	0.0017	0.0302	0.0417	0.0012	0.0011	0.1228	0.1003
1787			2-stearoyl-GPE (18:0)*					1.1386	0.8676	1.3152			0.76	1.52	1.16		0.0014	0.0007	0.0074	0.0132	0.0004	0.0005	0.1754	0.1314
1788			1-oleoyl-GPE (18:1)		HMDB11506	9547071		0.8921	0.5155	2.3466			0.58	4.55	2.63		6.8059e-08	1.2435e-07	0.0009	0.0024	1.736e-08	6.973e-08	4.1357e-06	2.7235e-05
1789			2-oleoyl-GPE (18:1)*					0.7066	0.2737	3.5866			0.39	13.1	5.08		9.3786e-09	2.6879e-08	0.0004	0.0012	2.4905e-09	1.5305e-08	5.0729e-07	6.2919e-06
1790			1-palmitoleoyl-GPE (16:1)*					0.715	0.3385	1.2432			0.47	3.67	1.74		0.0001	8.5706e-05	0.0101	0.0168	3.2666e-05	4.417e-05	0.009	0.0129
1792			1-linoleoyl-GPE (18:2)*		HMDB11507	52925130		1.0177	0.577	1.7581			0.57	3.05	1.73		2.5534e-06	2.6853e-06	0.0009	0.0022	5.7696e-07	1.3133e-06	0.0006	0.0015
1793			2-linoleoyl-GPE (18:2)*					0.9075	0.2275	2.2669			0.25	9.96	2.5		4.8052e-09	1.6321e-08	7.2689e-07	8.0014e-06	1.1265e-09	8.5472e-09	5.6879e-05	0.0002
1796			1-arachidonoyl-GPE (20:4n6)*		HMDB11517	42607465		1.0289	0.9154	1.1229			0.89	1.23	1.09		0.1125	0.0302	0.2183	0.2019	0.0405	0.0248	0.3494	0.2133
1797			2-arachidonoyl-GPE (20:4)*					0.6274	0.3216	1.2753			0.51	3.97	2.03		4.2126e-05	2.9973e-05	0.0442	0.0564	1.202e-05	1.8726e-05	0.0006	0.0015
1799			2-docosahexaenoyl-GPE (22:6)*					0.8468	0.5028	1.2639			0.59	2.51	1.49		0.0002	0.0001	0.0129	0.0206	3.9678e-05	5.261e-05	0.0088	0.0127
1800			1-dihomo-linolenoyl-GPE (20:3n3 or 6)*					1.0276	0.3003	1.055			0.29	3.51	1.03		7.064e-06	6.6502e-06	1.7476e-05	8.3716e-05	4.4636e-06	8.021e-06	0.4111	0.2407
1801			1-eicosapentaenoyl-GPE (20:5)*					0.8416	0.4193	1.0819			0.5	2.58	1.29		6.8e-05	4.6837e-05	0.0005	0.0013	2.3458e-05	3.3487e-05	0.1219	0.1001
1803			1-docosahexaenoyl-GPE (22:6)*					0.9828	1.0612	1.0061			1.08	0.95	1.02		0.6958	0.1381	0.4048	0.3209	0.7253	0.282	0.6246	0.3226
1806			1-palmitoyl-GPI (16:0)		HMDB61695			0.8824	0.5173	0.9386			0.59	1.81	1.06		0.0013	0.0006	0.0019	0.0043	0.0007	0.0007	0.6338	0.3258
1807			1-palmitoleoyl-GPI (16:1)*					0.4213	0.3466	0.3476			0.82	1	0.83		0.3927	0.0853	0.2359	0.2135	0.9783	0.3572	0.2461	0.1653
1809			1-stearoyl-GPI (18:0)		HMDB61696			0.999	0.9624	0.8522			0.96	0.89	0.85		0.3076	0.0701	0.6689	0.4634	0.2828	0.1311	0.1426	0.1129
1810			2-stearoyl-GPI (18:0)*					1.0574	0.7183	0.8632			0.68	1.2	0.82		0.027	0.0087	0.0083	0.0143	0.1189	0.0629	0.1805	0.1334
1811			1-oleoyl-GPI (18:1)*					0.9093	0.418	1.5943			0.46	3.81	1.75		5.2189e-08	1.0046e-07	6.3898e-06	3.7923e-05	1.2297e-08	5.3033e-08	0.0003	0.0008
1813			1-linoleoyl-GPI (18:2)*					1.0101	0.8511	0.9416			0.84	1.11	0.93		0.1498	0.0381	0.0622	0.0753	0.1689	0.0857	0.5736	0.3048
1817			1-arachidonoyl-GPI (20:4)*		HMDB61690			0.9517	1.0451	0.7199			1.1	0.69	0.76		7.3806e-05	5.0024e-05	0.1247	0.1296	2.547e-05	3.6014e-05	0.0005	0.0012
1818			2-arachidonoyl-GPI (20:4)*					0.7986	0.7663	0.6673			0.96	0.87	0.84		0.342	0.0765	0.6697	0.4635	0.3134	0.1434	0.1606	0.1231
1825			1-palmitoyl-GPA (16:0)	C04036	HMDB00327	6419701		1.2795	0.9069	1.5374			0.71	1.7	1.2		0.0056	0.0022	0.0273	0.0384	0.0017	0.0015	0.1797	0.1332
1828			1-arachidonoyl-GPA (20:4)					1.2708	0.8448	1.1909			0.66	1.41	0.94		0.015	0.0053	0.0083	0.0144	0.0145	0.01	0.7831	0.3766
1829			1-oleoyl-GPA (18:1)			5497152		0.6248	0.5625	0.8166			0.9	1.45	1.31		0.3865	0.0853	0.6525	0.4558	0.1833	0.0916	0.3633	0.2191
1830			1-palmitoyl-GPG (16:0)*			3300276		0.6655	0.6655	0.8578			1	1.29	1.29		0.1271	0.0332	1	0.5847	0.0786	0.0446	0.0786	0.0734
1833			1-stearoyl-GPG (18:0)					1.2717	1.2717	1.3419			1	1.06	1.06		0.3927	0.0853	1	0.5847	0.2409	0.1145	0.2409	0.1632
1835			1-oleoyl-GPG (18:1)*					0.6363	0.5709	1.1981			0.9	2.1	1.88		0.001	0.0005	0.3428	0.282	0.0004	0.0004	0.0029	0.0051
1836			1-linoleoyl-GPG (18:2)*					0.6404	0.6165	0.823			0.96	1.33	1.29		0.0565	0.0167	0.7316	0.49	0.0273	0.0176	0.053	0.0542
1844			1-linoleoyl-GPA (18:2)*		HMDB07856			1.258	0.8596	1.8619			0.68	2.17	1.48		0.001	0.0005	0.0219	0.0318	0.0003	0.0003	0.0388	0.0425
1845			1-meadoyl-GPC (20:3n9)*					0.6974	0.3738	0.5657			0.54	1.51	0.81		0.0289	0.0092	0.0089	0.0151	0.1274	0.0669	0.1787	0.1329
1851		Plasmalogen	1-(1-enyl-palmitoyl)-2-docosahexaenoyl-GPC (P-16:0/22:6)*					1.2457	1.098	0.9848			0.88	0.9	0.79		0.1208	0.0318	0.2798	0.2406	0.291	0.1345	0.0433	0.0465
1853			1-(1-enyl-palmitoyl)-2-oleoyl-GPE (P-16:0/18:1)*					1.174	0.6749	1.1952			0.57	1.77	1.02		1.0871e-05	9.3369e-06	1.5357e-05	7.5177e-05	1.0119e-05	1.5945e-05	0.8029	0.3831
1854			1-(1-enyl-palmitoyl)-2-linoleoyl-GPE (P-16:0/18:2)*					1.1913	0.507	1.2803			0.43	2.53	1.07		9.1862e-09	2.6763e-08	2.2855e-08	6.9669e-07	7.7753e-09	3.6409e-08	0.3412	0.2098
1855			1-(1-enyl-palmitoyl)-2-palmitoyl-GPC (P-16:0/16:0)*			11146967		1.0151	1.0376	0.902			1.02	0.87	0.89		0.1913	0.0469	0.6602	0.4593	0.0853	0.0476	0.1826	0.1346
1856			1-(1-enyl-palmitoyl)-2-palmitoleoyl-GPC (P-16:0/16:1)*					0.9109	0.9322	0.7355			1.02	0.79	0.81		0.0133	0.0048	0.8776	0.5567	0.0083	0.0062	0.0114	0.0156
1857			1-(1-enyl-palmitoyl)-2-arachidonoyl-GPE (P-16:0/20:4)*					1.103	0.5919	1.196			0.54	2.02	1.08		6.1236e-08	1.14e-07	2.7084e-07	4.0364e-06	3.4279e-08	1.2768e-07	0.1177	0.0974
1858			1-(1-enyl-palmitoyl)-2-docosahexaenoyl-GPE (P-16:0/22:6)*			5283497		1.1821	1.0385	1.0161			0.88	0.98	0.86		0.2152	0.0513	0.1152	0.1221	0.874	0.329	0.1512	0.1179
1859			1-(1-enyl-palmitoyl)-2-oleoyl-GPC (P-16:0/18:1)*					1.1031	1.1197	0.9979			1.02	0.89	0.9		0.1956	0.0476	0.698	0.4772	0.0898	0.0497	0.1757	0.1314
1861			1-(1-enyl-stearoyl)-2-oleoyl-GPE (P-18:0/18:1)					1.2411	0.6414	1.4623			0.52	2.28	1.18		2.2762e-06	2.4659e-06	1.4169e-05	7.0839e-05	9.5096e-07	2.0835e-06	0.1003	0.0858
1862			1-(1-enyl-stearoyl)-2-linoleoyl-GPE (P-18:0/18:2)*					1.2937	0.611	1.3949			0.47	2.28	1.08		1.9622e-06	2.1697e-06	5.0634e-06	3.1442e-05	1.3018e-06	2.7352e-06	0.3827	0.2272
1865			1-(1-enyl-palmitoyl)-2-arachidonoyl-GPC (P-16:0/20:4)*					1.1101	1.0236	1.0433			0.92	1.02	0.94		0.6911	0.1376	0.415	0.3273	0.8287	0.3147	0.5455	0.2936
1866			1-(1-enyl-palmitoyl)-2-linoleoyl-GPC (P-16:0/18:2)*					1.1504	0.9229	1.0454			0.8	1.13	0.91		0.0318	0.0101	0.0105	0.0172	0.086	0.0479	0.2868	0.1845
1867			1-(1-enyl-palmitoyl)-2-myristoyl-GPC (P-16:0/14:0)*					0.8233	0.7186	0.6004			0.87	0.84	0.73		0.0413	0.0127	0.1026	0.1125	0.3036	0.1397	0.0138	0.0184
1868			1-(1-enyl-stearoyl)-2-arachidonoyl-GPC (P-18:0/20:4)					1.3203	1.3347	1.1111			1.01	0.83	0.84		0.1616	0.0407	0.4371	0.3413	0.0623	0.0362	0.2406	0.1632
1869			1-(1-enyl-stearoyl)-2-arachidonoyl-GPE (P-18:0/20:4)*		HMDB05779	9547058		1.4071	0.8383	1.3579			0.6	1.62	0.97		0.0005	0.0003	0.0007	0.0018	0.0004	0.0004	0.7488	0.3656
1870			1-(1-enyl-stearoyl)-2-docosahexaenoyl-GPC (P-18:0/22:6)*					1.6837	1.6058	1.1237			0.95	0.7	0.67		0.0295	0.0094	0.9707	0.5847	0.0194	0.0129	0.0209	0.026
1871			1-(1-enyl-stearoyl)-2-docosahexaenoyl-GPE (P-18:0/22:6)*					1.4579	1.1596	1.2292			0.8	1.06	0.84		0.1925	0.0471	0.0757	0.0884	0.2812	0.1305	0.4384	0.2525
1874			1-(1-enyl-stearoyl)-2-linoleoyl-GPC (P-18:0/18:2)*					1.3411	1.04	1.0495			0.78	1.01	0.78		0.1293	0.0337	0.0646	0.0777	0.796	0.3054	0.1034	0.0881
1875			1-(1-enyl-stearoyl)-2-oleoyl-GPC (P-18:0/18:1)					1.27	1.3217	1.1425			1.04	0.86	0.9		0.2749	0.0635	0.4905	0.37	0.1157	0.0615	0.3489	0.2132
1876		Lysoplasmalogen	1-(1-enyl-palmitoyl)-GPC (P-16:0)*			10917802		1.3879	1.0271	1.2374			0.74	1.2	0.89		0.0812	0.0229	0.0308	0.0423	0.1203	0.0634	0.4676	0.2631
1877			1-(1-enyl-palmitoyl)-GPE (P-16:0)*					1.3808	0.8233	1.1839			0.6	1.44	0.86		0.0016	0.0007	0.0006	0.0016	0.0046	0.0037	0.3141	0.1982
1879			1-(1-enyl-oleoyl)-GPE (P-18:1)*					1.473	0.7491	1.183			0.51	1.58	0.8		6.913e-05	4.7464e-05	2.3848e-05	0.0001	0.0005	0.0005	0.1225	0.1002
1880			1-(1-enyl-stearoyl)-GPC (P-18:0) *					1.7851	1.0835	1.4025			0.61	1.29	0.79		0.0716	0.0206	0.0272	0.0383	0.1066	0.0577	0.4709	0.2634
1881			1-(1-enyl-stearoyl)-GPE (P-18:0)*					1.5587	0.9253	1.4687			0.59	1.59	0.94		0.0031	0.0013	0.0027	0.0059	0.0023	0.002	0.9393	0.4251
1884		Glycerolipid Metabolism	glycerol	C00116	HMDB00131	753		0.8001	1.9436	0.4872			2.43	0.25	0.61		1.1542e-05	9.8356e-06	0.0003	0.0009	3.0541e-06	5.6719e-06	0.0167	0.0217
1885			glycerol 3-phosphate	C00093	HMDB00126	754		0.9411	0.9168	1.111			0.97	1.21	1.18		0.2458	0.0577	0.9342	0.5791	0.1394	0.0722	0.1602	0.123
1894		Monoacylglycerol	1-myristoylglycerol (14:0)	C01885	HMDB11561	79050		0.9617	0.459	0.9554			0.48	2.08	0.99		0.0026	0.0011	0.002	0.0045	0.0023	0.002	0.9395	0.4251
1895			2-myristoylglycerol (14:0)			137938		0.868	0.4255	0.6268			0.49	1.47	0.72		0.0025	0.0011	0.0007	0.0018	0.0438	0.0265	0.0511	0.0529
1897			1-pentadecanoylglycerol (15:0)			190750		1.2949	0.5972	1.1171			0.46	1.87	0.86		3.4061e-05	2.5102e-05	1.4784e-05	7.29e-05	0.0001	0.0002	0.2176	0.1534
1898			1-palmitoylglycerol (16:0)		HMDB31074	14900		1.1279	0.7647	1.2543			0.68	1.64	1.11		0.0014	0.0007	0.0028	0.006	0.0007	0.0006	0.4683	0.2631
1899			2-palmitoylglycerol (16:0)		HMDB11533	123409		1.0715	0.912	1.1764			0.85	1.29	1.1		0.264	0.0611	0.615	0.4378	0.1167	0.0619	0.2664	0.175
1900			1-margaroylglycerol (17:0)			107036		1.1194	0.8341	0.9333			0.75	1.12	0.83		0.0554	0.0164	0.0182	0.0272	0.2362	0.1141	0.1728	0.1305
1903			1-oleoylglycerol (18:1)		HMDB11567	5283468		1.0709	0.8183	1.324			0.76	1.62	1.24		0.0014	0.0006	0.0141	0.0219	0.0004	0.0004	0.0868	0.0775
1904			2-oleoylglycerol (18:1)			5319879		1.1274	0.6867	1.3249			0.61	1.93	1.18		0.0008	0.0004	0.0022	0.0049	0.0003	0.0003	0.3297	0.2048
1905			1-linoleoylglycerol (18:2)			5283469		1.2925	0.6544	1.7061			0.51	2.61	1.32		1.2316e-05	1.0291e-05	0.0001	0.0004	4.3278e-06	7.8113e-06	0.0819	0.0755
1906			2-linoleoylglycerol (18:2)		HMDB11538	5365676		1.3274	0.635	1.6831			0.48	2.65	1.27		3.204e-05	2.3901e-05	0.0002	0.0005	1.3102e-05	2.0334e-05	0.1804	0.1334
1907			1-linolenoylglycerol (18:3)		HMDB11569	53480978		1.1082	0.2914	2.6385			0.26	9.05	2.38		2.5252e-08	5.5552e-08	2.317e-06	1.8307e-05	6.1675e-09	3.0445e-08	0.0003	0.0009
1908			1-arachidonylglycerol (20:4)	C13857	HMDB11572	5282281		1.1014	0.784	1.1676			0.71	1.49	1.06		0.0142	0.005	0.0157	0.024	0.0073	0.0055	0.7039	0.3503
1909			2-arachidonoylglycerol (20:4)	C13856	HMDB04666	5282280		1.1427	0.7851	1.0977			0.69	1.4	0.96		0.0094	0.0035	0.0048	0.0094	0.0111	0.0079	0.6827	0.3445
1913			1-docosahexaenoylglycerol (22:6)		HMDB11587			1.0596	1.0595	1.0547			1	1	1		0.9374	0.1793	0.8799	0.5567	0.7248	0.282	0.8403	0.3939
1915			1-dihomo-linolenylglycerol (20:3)					1.1878	0.6345	0.9086			0.53	1.43	0.76		0.0003	0.0002	8.8287e-05	0.0003	0.0052	0.0041	0.0514	0.0531
1916			2-docosahexaenoylglycerol (22:6)*		HMDB11557			0.9403	0.5028	0.8068			0.53	1.6	0.86		0.0221	0.0073	0.0075	0.0132	0.0539	0.032	0.3263	0.2039
1917			1-palmitoleoylglycerol (16:1)*					1.0874	0.4652	1.0689			0.43	2.3	0.98		1.0794e-05	9.308e-06	1.0712e-05	5.844e-05	1.42e-05	2.179e-05	0.866	0.4017
1918			2-palmitoleoylglycerol (16:1)*					0.7919	0.5986	1.0928			0.76	1.83	1.38		0.0877	0.0244	0.1876	0.1805	0.0307	0.0195	0.326	0.2039
1919			1-eicosapentaenoylglycerol (20:5)*		HMDB11580			0.8599	0.2598	0.8753			0.3	3.37	1.02		3.6611e-05	2.6486e-05	4.7115e-05	0.0002	3.3319e-05	4.4905e-05	0.8446	0.394
1933		Diacylglycerol	oleoyl-linoleoyl-glycerol (18:1/18:2) [1]					1.1196	1.3081	0.7339			1.17	0.56	0.66		0.0001	8.5401e-05	0.133	0.1358	4.5297e-05	5.9293e-05	0.0009	0.0019
1934			oleoyl-linoleoyl-glycerol (18:1/18:2) [2]					1.1014	1.2648	0.7305			1.15	0.58	0.66		0.0012	0.0006	0.2482	0.2197	0.0004	0.0004	0.0044	0.0074
1958			palmitoleoyl-oleoyl-glycerol (16:1/18:1) [1]*		HMDB07131	9543694		0.2682	0.2249	0.2817			0.84	1.25	1.05		0.5693	0.1168	0.3698	0.2999	0.3588	0.1605	0.9826	0.4364
1962			palmitoyl-linoleoyl-glycerol (16:0/18:2) [1]*			9543695		1.1387	1.2916	0.8169			1.13	0.63	0.72		0.0656	0.0191	0.6835	0.4711	0.0301	0.0192	0.0656	0.0645
1963			palmitoyl-linoleoyl-glycerol (16:0/18:2) [2]*					1.0042	1.1744	0.7981			1.17	0.68	0.79		0.0968	0.0265	0.5155	0.3846	0.0381	0.0236	0.1272	0.1032
1972		Sphingolipid Metabolism	sphinganine-1-phosphate		HMDB01383	520		1.1429	0.9857	0.9292			0.86	0.94	0.81		0.8742	0.1686	0.7132	0.4817	0.9018	0.3359	0.6243	0.3226
1974			N-palmitoyl-sphinganine (d18:0/16:0)		HMDB11760	5283572		0.7303	0.9149	1.4986			1.25	1.64	2.05		0.0051	0.002	0.2794	0.2405	0.0161	0.0109	0.0017	0.0033
1984			palmitoyl dihydrosphingomyelin (d18:0/16:0)*			9939965		0.8912	0.9953	1.0497			1.12	1.05	1.18		0.0462	0.0139	0.0838	0.0948	0.4062	0.1774	0.0167	0.0217
1986			palmitoyl sphingomyelin (d18:1/16:0)			9939941		0.9202	1.02	0.9115			1.11	0.89	0.99		0.0163	0.0057	0.0178	0.0268	0.0082	0.0061	0.703	0.3503
1987			stearoyl sphingomyelin (d18:1/18:0)	C00550	HMDB01348	6453725		0.7387	1.1062	0.7098			1.5	0.64	0.96		5.4323e-07	7.055e-07	1.5068e-06	1.3296e-05	3.6705e-07	8.9514e-07	0.3315	0.2054
1988			behenoyl sphingomyelin (d18:1/22:0)*					0.8403	0.9395	0.7879			1.12	0.84	0.94		0.0328	0.0103	0.1174	0.124	0.0103	0.0074	0.2171	0.1533
1989			tricosanoyl sphingomyelin (d18:1/23:0)*					0.857	1.0605	0.7415			1.24	0.7	0.87		0.0007	0.0004	0.0125	0.02	0.0002	0.0002	0.0472	0.0502
1992			sphingomyelin (d18:1/14:0, d16:1/16:0)*			11433862		0.8656	0.9403	0.7649			1.09	0.81	0.88		0.0005	0.0003	0.0796	0.0916	0.0002	0.0002	0.0059	0.0093
1993			sphingomyelin (d18:2/14:0, d18:1/14:1)*					0.6572	0.7091	0.403			1.08	0.57	0.61		7.6254e-06	7.0556e-06	0.2551	0.223	3.9111e-06	7.1537e-06	2.6822e-05	0.0001
1994			sphingomyelin (d18:1/15:0, d16:1/17:0)*					0.9346	1.0972	0.8672			1.17	0.79	0.93		0.0006	0.0003	0.0061	0.0113	0.0002	0.0002	0.0864	0.0775
1995			sphingomyelin (d18:2/16:0, d18:1/16:1)*					0.8205	0.9924	0.7698			1.21	0.78	0.94		7.042e-05	4.8196e-05	0.0004	0.0011	2.6884e-05	3.7212e-05	0.174	0.131
1996			sphingomyelin (d18:1/17:0, d17:1/18:0, d19:1/16:0)					0.8686	1.221	0.7829			1.41	0.64	0.9		1.4753e-05	1.2048e-05	0.0001	0.0005	4.8636e-06	8.6263e-06	0.0656	0.0645
1997			sphingomyelin (d18:1/18:1, d18:2/18:0)			6443882		0.7703	1.0257	0.6758			1.33	0.66	0.88		3.4682e-07	4.9776e-07	8.1654e-06	4.6407e-05	1.022e-07	3.0564e-07	0.0079	0.0117
1998			sphingomyelin (d18:1/20:0, d16:1/22:0)*					0.837	1.0366	0.7251			1.24	0.7	0.87		1.0559e-05	9.1786e-06	0.0005	0.0014	2.6014e-06	4.9806e-06	0.0084	0.0123
1999			sphingomyelin (d18:1/20:1, d18:2/20:0)*					0.7626	0.9895	0.7045			1.3	0.71	0.92		1.5613e-07	2.55e-07	1.3006e-06	1.1787e-05	6.3879e-08	2.1278e-07	0.0392	0.0427
2000			sphingomyelin (d18:1/21:0, d17:1/22:0, d16:1/23:0)*					0.8766	1.0221	0.7369			1.17	0.72	0.84		3.2542e-05	2.4192e-05	0.0099	0.0167	7.8641e-06	1.3031e-05	0.0017	0.0033
2001			sphingomyelin (d18:1/22:1, d18:2/22:0, d16:1/24:1)*					0.8746	1.017	0.7448			1.16	0.73	0.85		0.0001	8.0303e-05	0.0103	0.0169	3.0156e-05	4.1048e-05	0.0081	0.0119
2002			sphingomyelin (d18:2/23:0, d18:1/23:1, d17:1/24:1)*					0.9247	1.066	0.7866			1.15	0.74	0.85		0.0002	0.0001	0.0186	0.0278	5.0173e-05	6.4847e-05	0.008	0.0118
2003			sphingomyelin (d18:1/24:1, d18:2/24:0)*					0.8973	1.035	0.8249			1.15	0.8	0.92		0.0079	0.003	0.0373	0.0492	0.0024	0.002	0.1842	0.1356
2004			sphingomyelin (d18:2/24:1, d18:1/24:2)*					0.879	1.0609	0.7754			1.21	0.73	0.88		9.6543e-05	6.3071e-05	0.0019	0.0044	2.5491e-05	3.6014e-05	0.0346	0.0391
2008			sphingosine	C00319	HMDB00252	5353955		0.8866	0.4652	0.6542			0.52	1.41	0.74		0.0742	0.0212	0.025	0.0354	0.219	0.1074	0.2416	0.1634
2009			sphingosine 1-phosphate	C06124	HMDB00277	5283560		1.206	1.0827	0.9812			0.9	0.91	0.81		0.6565	0.1317	0.7166	0.4835	0.5878	0.2387	0.3705	0.2213
2012			N-palmitoyl-sphingosine (d18:1/16:0)		HMDB04949	5283564		1.027	1.0563	0.7559			1.03	0.72	0.74		0.0062	0.0024	0.899	0.564	0.0042	0.0034	0.0055	0.0088
2016			glycosyl-N-palmitoyl-sphingosine (d18:1/16:0)					1.0977	1.3607	1.1182			1.24	0.82	1.02		0.0529	0.0157	0.0399	0.0519	0.0302	0.0192	0.886	0.4076
2017			glycosyl-N-stearoyl-sphingosine (d18:1/18:0)					1.0358	1.1617	1.2656			1.12	1.09	1.22		0.2502	0.0585	0.2833	0.2429	0.5514	0.2278	0.1063	0.0896
2020			lactosyl-N-palmitoyl-sphingosine (d18:1/16:0)					1.0077	1.2944	0.8586			1.28	0.66	0.85		3.6789e-07	5.1501e-07	2.1563e-05	9.9046e-05	9.2336e-08	2.8232e-07	0.0021	0.0039
2025		Mevalonate Metabolism	3-hydroxy-3-methylglutarate	C03761	HMDB00355	1662		0.8657	1.1898	1.0372			1.37	0.87	1.2		0.0266	0.0086	0.0081	0.0141	0.1633	0.0832	0.1297	0.105
2038		Sterol	cholesterol	C00187	HMDB00067	11025495		0.8205	0.9377	0.8942			1.14	0.95	1.09		0.3255	0.0735	0.1413	0.1423	0.483	0.2045	0.4159	0.2429
2048			7-alpha-hydroxy-3-oxo-4-cholestenoate (7-Hoca)	C17337	HMDB12458	3081085		0.9113	0.9636	0.9607			1.06	1	1.05		0.4757	0.1	0.2677	0.2317	0.8777	0.3294	0.3355	0.2071
2049			3beta,7alpha-dihydroxy-5-cholestenoate					1.2655	1.4913	1.2235			1.18	0.82	0.97		0.0979	0.0267	0.0558	0.0688	0.0682	0.0392	0.9141	0.4176
2050			3-hydroxy-5-cholestenoic acid					1.3515	1.649	1.0277			1.22	0.62	0.76		1.5043e-08	3.9131e-08	5.9758e-05	0.0002	3.3821e-09	1.9246e-08	3.7228e-06	2.5182e-05
2060			4-cholesten-3-one	C00599	HMDB00921	91477		0.8493	0.6589	0.664			0.78	1.01	0.78		0.4178	0.0902	0.2418	0.2154	0.9312	0.344	0.2757	0.1799
2063			campesterol	C01789	HMDB02869	173183		1.3594	1.1968	1.3526			0.88	1.13	0.99		0.6908	0.1376	0.4974	0.374	0.436	0.1882	0.9176	0.4184
2084		Steroid	pregnenolone sulfate		HMDB00774	105074		1.7196	2.1849	1.7203			1.27	0.79	1		0.0549	0.0163	0.0385	0.0503	0.0334	0.021	0.9417	0.4255
2092			21-hydroxypregnenolone disulfate	C05485	HMDB04026	134595		1.3082	1.7476	1.3693			1.34	0.78	1.05		0.0041	0.0017	0.0015	0.0035	0.0113	0.008	0.3249	0.2038
2100			17alpha-hydroxypregnenolone sulfate		HMDB00416	152971		1.3263	1.5728	1.2854			1.19	0.82	0.97		0.4818	0.1011	0.3536	0.2888	0.2651	0.1244	0.8432	0.394
2102			5alpha-pregnan-3beta,20beta-diol monosulfate (1)					1.2416	1.429	0.7891			1.15	0.55	0.64		3.8112e-05	2.7297e-05	0.194	0.185	1.5764e-05	2.3833e-05	0.0002	0.0006
2105			5alpha-pregnan-3beta,20alpha-diol monosulfate (2)					1.2883	1.3952	0.8518			1.08	0.61	0.66		1.2212e-07	2.1514e-07	0.1044	0.1136	6.3352e-08	2.1275e-07	6.0035e-07	6.5511e-06
2108			5alpha-pregnan-3beta,20alpha-diol disulfate					1.0454	1.4179	0.9116			1.36	0.64	0.87		0.0002	0.0001	0.0013	0.0031	5.3456e-05	6.8442e-05	0.1115	0.093
2109			5alpha-pregnan-3(alpha or beta),20beta-diol disulfate			5127902		0.8929	1.2335	0.4953			1.38	0.4	0.55		0.004	0.0016	0.1274	0.1312	0.0011	0.001	0.0278	0.0332
2111			pregnen-diol disulfate*					1.9542	2.4741	1.8168			1.27	0.73	0.93		0.0007	0.0004	0.0026	0.0057	0.0003	0.0003	0.2552	0.1692
2112			pregn steroid monosulfate*					1.9352	2.2617	1.4005			1.17	0.62	0.72		1.9876e-05	1.5696e-05	0.0322	0.0437	5.6133e-06	9.7451e-06	0.0003	0.0009
2113			pregnanediol-3-glucuronide			123796		1.8625	2.3159	0.9173			1.24	0.4	0.49		5.898e-07	7.5687e-07	0.0584	0.0713	2.3851e-07	6.4289e-07	4.5405e-06	2.9139e-05
2122			cortisol	C00735	HMDB00063	5754		1.1916	1.3128	1.1586			1.1	0.88	0.97		0.128	0.0335	0.0964	0.1066	0.0668	0.0385	0.8404	0.3939
2124			corticosterone	C02140	HMDB01547	5753		2.1915	2.0358	0.9525			0.93	0.47	0.43		0.0051	0.002	0.9925	0.5847	0.0039	0.0032	0.004	0.0068
2127			cortisone	C00762	HMDB02802	222786		1.1474	1.181	1.2337			1.03	1.04	1.08		0.4338	0.0932	0.6311	0.445	0.4222	0.183	0.2087	0.1488
2129			tetrahydrocortisone	C05470	HMDB00903	5866		1.0252	1.2775	0.8406			1.25	0.66	0.82		0.0832	0.0234	0.1249	0.1297	0.0314	0.0198	0.4604	0.2611
2132			dehydroisoandrosterone sulfate (DHEA-S)	C04555	HMDB01032	12594		1.3894	1.7752	1.3692			1.28	0.77	0.99		0.0004	0.0002	0.0006	0.0017	0.0003	0.0003	0.7007	0.3503
2133			16a-hydroxy DHEA 3-sulfate					0.8727	1.4283	1.3251			1.64	0.93	1.52		0.0006	0.0003	0.0002	0.0008	0.3357	0.1522	0.0017	0.0033
2135			epiandrosterone sulfate	C07635	HMDB00365			1.2212	1.4365	1.2101			1.18	0.84	0.99		0.0192	0.0065	0.0131	0.0207	0.014	0.0097	0.9725	0.4351
2138			androsterone sulfate		HMDB02759	159663		1.1736	1.4787	1.173			1.26	0.79	1		0.0007	0.0004	0.0006	0.0017	0.0006	0.0006	0.9786	0.4364
2139			4-androsten-3beta,17beta-diol monosulfate (1)		HMDB03818			1.2543	1.8174	1.1368			1.45	0.63	0.91		2.0684e-05	1.6196e-05	9.8049e-05	0.0003	8.693e-06	1.4133e-05	0.1778	0.1325
2140			4-androsten-3beta,17beta-diol monosulfate (2)					0.8572	0.7145	0.7761			0.83	1.09	0.91		0.0987	0.0269	0.0346	0.0464	0.2296	0.1118	0.2965	0.1898
2143			4-androsten-3alpha,17alpha-diol monosulfate (2)					1.3692	1.193	1.3078			0.87	1.1	0.96		0.0909	0.0251	0.0348	0.0465	0.1303	0.0681	0.4772	0.2654
2144			4-androsten-3alpha,17alpha-diol monosulfate (3)					1.513	1.8346	1.4369			1.21	0.78	0.95		0.0001	8.0465e-05	0.0005	0.0013	5.2125e-05	6.6947e-05	0.249	0.1666
2148			4-androsten-3beta,17beta-diol disulfate (1)	C04295	HMDB03818	10634		1.1104	1.2254	1.0127			1.1	0.83	0.91		0.0285	0.0091	0.0422	0.0544	0.0114	0.008	0.5108	0.2789
2149			4-androsten-3beta,17beta-diol disulfate (2)	C04295	HMDB03818	10634		1.1869	1.5363	1.1284			1.29	0.73	0.95		3.4116e-05	2.5102e-05	9.7478e-05	0.0003	1.7795e-05	2.6226e-05	0.3443	0.2107
2153			5alpha-androstan-3alpha,17beta-diol monosulfate (1)					1.0164	1.4407	0.8847			1.42	0.61	0.87		6.3255e-05	4.3709e-05	0.0004	0.0012	2.2061e-05	3.1604e-05	0.1247	0.1015
2154			5alpha-androstan-3alpha,17alpha-diol monosulfate					1.2067	1.8167	0.9848			1.51	0.54	0.82		1.2015e-05	1.0119e-05	5.3525e-05	0.0002	5.3505e-06	9.3683e-06	0.1879	0.1375
2156			5alpha-androstan-3beta,17beta-diol monosulfate (2)					1.0202	1.4356	0.9312			1.41	0.65	0.91		0.0007	0.0004	0.0021	0.0048	0.0003	0.0003	0.3206	0.2016
2160			5alpha-androstan-3alpha,17alpha-diol disulfate					0.8683	1.0873	0.9319			1.25	0.86	1.07		0.1783	0.044	0.0902	0.101	0.1365	0.0711	0.8136	0.3867
2161			5alpha-androstan-3beta,17alpha-diol disulfate					1.2015	1.8081	1.1263			1.5	0.62	0.94		0.0018	0.0008	0.001	0.0026	0.0023	0.002	0.6864	0.3453
2162			5alpha-androstan-3alpha,17beta-diol disulfate					1.739	2.6851	1.5985			1.54	0.6	0.92		1.8115e-06	2.0341e-06	4.3215e-06	2.8137e-05	1.2715e-06	2.6853e-06	0.4283	0.2483
2163			5alpha-androstan-3beta,17beta-diol disulfate	C12525	HMDB00493	242332		0.9983	1.0777	0.913			1.08	0.85	0.91		0.0441	0.0134	0.2022	0.1902	0.0141	0.0097	0.1649	0.1256
2168			andro steroid monosulfate (1)*	C04555	HMDB02759			0.9177	1.3813	1.3582			1.51	0.98	1.48		0.0153	0.0054	0.0059	0.0109	0.4364	0.1882	0.0284	0.0337
2191			etiocholanolone glucuronide					2.177	2.3623	1.8724			1.09	0.79	0.86		0.178	0.044	0.7035	0.479	0.0819	0.0462	0.1594	0.1226
2192			5alpha-androstan-3alpha, 17beta-diol-17-glucosiduronate					0.7913	0.772	0.4171			0.98	0.54	0.53		0.087	0.0242	0.8951	0.5626	0.0626	0.0363	0.0488	0.0512
2193			5alpha-androstan-3alpha,17beta-diol monosulfate (2)					1.6399	2.1091	1.4979			1.29	0.71	0.91		0.0029	0.0012	0.0079	0.0138	0.0011	0.001	0.3346	0.2068
2199			pregnanolone/allopregnanolone sulfate					0.4176	0.449	0.8701			1.08	1.94	2.08		0.0067	0.0025	0.8628	0.55	0.0061	0.0047	0.0043	0.0073
2208		Primary Bile Acid Metabolism	cholate	C00695	HMDB00619	221493		0.9753	0.1615	5.0012			0.17	30.97	5.13		0.0138	0.0049	0.2675	0.2317	0.0045	0.0036	0.0428	0.0462
2209			glycocholate	C01921	HMDB00138	10140		0.5874	0.753	2.1832			1.28	2.9	3.72		0.0011	0.0005	0.3306	0.2754	0.003	0.0025	0.0004	0.0011
2210			taurocholate	C05122	HMDB00036	6675		0.4292	0.6251	1.347			1.46	2.15	3.14		0.1466	0.0376	0.2902	0.2476	0.3334	0.1514	0.0542	0.0551
2211			chenodeoxycholate	C02528	HMDB00518	10133		0.6772	0.8245	0.9774			1.22	1.19	1.44		0.6769	0.1355	0.6205	0.4403	0.7047	0.2761	0.3868	0.2289
2212			glycochenodeoxycholate	C05466	HMDB00637	12544		0.432	0.785	1.7306			1.82	2.2	4.01		0.0004	0.0002	0.0419	0.0541	0.007	0.0053	9.3751e-05	0.0003
2213			taurochenodeoxycholate	C05465	HMDB00951	387316		0.4766	0.9849	1.4218			2.07	1.44	2.98		0.0445	0.0135	0.0555	0.0686	0.5777	0.2358	0.0187	0.0239
2217			tauro-beta-muricholate		HMDB00932	168408		0.6063	0.5847	0.9613			0.96	1.64	1.59		0.1089	0.0293	0.8426	0.5421	0.0572	0.0336	0.0826	0.0756
2220			glycochenodeoxycholate glucuronide (1)					1.1651	0.8547	2.3277			0.73	2.72	2		0.0008	0.0004	0.0619	0.0753	0.0002	0.0002	0.0106	0.0147
2222			glycochenodeoxycholate sulfate					0.7768	0.978	1.39			1.26	1.42	1.79		0.0476	0.0143	0.3827	0.3078	0.0917	0.0506	0.0169	0.0218
2225		Secondary Bile Acid Metabolism	deoxycholate	C04483	HMDB00626	222528		1.1393	1.0214	1.3184			0.9	1.29	1.16		0.3083	0.0702	0.8333	0.5391	0.1607	0.0821	0.2259	0.1571
2227			glycodeoxycholate	C05464	HMDB00631	3035026		0.2232	0.5583	1.8481			2.5	3.31	8.28		0.0042	0.0017	0.1112	0.1188	0.0335	0.021	0.0012	0.0025
2228			taurodeoxycholate	C05463	HMDB00896	2733768		0.494	0.9642	2.4445			1.95	2.54	4.95		0.0181	0.0062	0.2405	0.2151	0.0616	0.0358	0.0057	0.009
2232			glycolithocholate	C15557	HMDB00698	115245		0.4212	0.5241	0.9738			1.24	1.86	2.31		0.0033	0.0014	0.7767	0.5105	0.0037	0.003	0.0021	0.0039
2233			glycolithocholate sulfate*	C11301	HMDB02639	72222		1.1197	2.5426	1.5855			2.27	0.62	1.42		0.0369	0.0115	0.0129	0.0205	0.3634	0.1618	0.0769	0.0724
2235			taurolithocholate 3-sulfate	C03642	HMDB02580	440071		1.5426	5.2156	1.2916			3.38	0.25	0.84		0.0021	0.0009	0.0033	0.0068	0.0011	0.001	0.5715	0.3043
2237			ursodeoxycholate	C07880	HMDB00946	31401		0.9954	0.5004	1.6821			0.5	3.36	1.69		0.0242	0.0079	0.0427	0.0547	0.0091	0.0066	0.4397	0.2529
2238			glycoursodeoxycholate		HMDB00708	12310288		0.6632	0.8634	2.152			1.3	2.49	3.24		0.0005	0.0003	0.1883	0.1809	0.0025	0.0021	0.0002	0.0006
2239			tauroursodeoxycholate		HMDB00874	9848818		0.4297	0.4735	0.6387			1.1	1.35	1.49		0.5209	0.1081	0.7887	0.5155	0.4107	0.1788	0.2811	0.1825
2245			hyocholate	C17649	HMDB00760	92805		0.9095	0.8342	1.5684			0.92	1.88	1.72		0.1711	0.0425	0.7687	0.5069	0.0831	0.0467	0.1396	0.1113
2246			glycohyocholate					1.2169	1.2739	2.2561			1.05	1.77	1.85		0.0638	0.0187	0.7228	0.4862	0.06	0.035	0.0304	0.0352
2255			glycocholenate sulfate*					0.8826	0.9728	0.9495			1.1	0.98	1.08		0.6343	0.128	0.4036	0.3207	0.965	0.3546	0.4278	0.2483
2256			taurocholenate sulfate					1.2387	3.4125	0.7542			2.75	0.22	0.61		1.4555e-06	1.6602e-06	6.7255e-05	0.0003	3.6985e-07	8.9665e-07	0.0048	0.0078
2257			7-ketodeoxycholate		HMDB00391	188292		0.7684	0.9402	0.7947			1.22	0.85	1.03		0.6982	0.1384	0.4526	0.3497	0.4889	0.2061	0.9516	0.429
2259			3b-hydroxy-5-cholenoic acid		HMDB00308	92997		1.0438	0.9956	0.9134			0.95	0.92	0.88		0.2049	0.0494	0.4699	0.3574	0.2774	0.1289	0.0821	0.0756
2260			glycodeoxycholate sulfate					1.2173	1.3644	2.4814			1.12	1.82	2.04		0.0291	0.0093	0.916	0.5702	0.018	0.012	0.0222	0.0275
2301		Fatty Acid Metabolism (Acyl Choline)	palmitoylcholine			151731		1.3914	0.9797	0.719			0.7	0.73	0.52		0.0211	0.007	0.0958	0.1062	0.1791	0.0897	0.0064	0.01
2302			palmitoloelycholine					0.4319	0.3048	0.3048			0.71	1	0.71		0.1734	0.0429	0.106	0.1152	1	0.3572	0.106	0.0896
2303			oleoylcholine					1.4568	0.8918	0.8609			0.61	0.97	0.59		0.0167	0.0058	0.0109	0.0178	0.9253	0.3425	0.0131	0.0176
2304		Lyso-phospho-ether	1-stearyl-GPC (O-18:0)*			2733532		1.6455	1.1754	1.3343			0.71	1.14	0.81		0.1358	0.0352	0.0509	0.0633	0.4088	0.1782	0.2201	0.1548
2305			1-palmityl-GPC (O-16:0)			3983		1.7931	1.1332	1.4317			0.63	1.26	0.8		0.095	0.0261	0.033	0.0446	0.2701	0.126	0.2438	0.1642
2829	Nucleotide	Purine Metabolism, (Hypo)Xanthine/Inosine containing	inosine	C00294	HMDB00195	6021		1.0326	3.1954	3.1788			3.09	0.99	3.08		0.0047	0.0019	0.0061	0.0112	0.6533	0.2611	0.0024	0.0044
2830			hypoxanthine	C00262	HMDB00157	790		1.242	1.1836	1.1827			0.95	1	0.95		0.9451	0.1801	0.7459	0.4967	0.9145	0.3397	0.8281	0.3921
2831			xanthine	C00385	HMDB00292	1188		0.9052	1.1453	0.9242			1.27	0.81	1.02		0.2574	0.0599	0.2583	0.2247	0.1138	0.0608	0.619	0.3207
2835			N1-methylinosine		HMDB02721	65095		1.0595	1.2343	0.6309			1.16	0.51	0.6		0.0059	0.0023	0.6163	0.4383	0.0029	0.0024	0.0081	0.0119
2838			urate	C00366	HMDB00289	1175		0.9545	1.2301	0.8515			1.29	0.69	0.89		7.3501e-06	6.8301e-06	0.0001	0.0004	2.1659e-06	4.3078e-06	0.0289	0.0341
2839			allantoin	C02350	HMDB00462	204		0.8628	1.0301	0.6774			1.19	0.66	0.79		0.1209	0.0318	0.546	0.3988	0.0489	0.0293	0.1464	0.115
2844		Purine Metabolism, Adenine containing	adenosine 5'-monophosphate (AMP)	C00020	HMDB00045	6083		3.3121	2.4798	0.9947			0.75	0.4	0.3		0.8889	0.1713	0.8215	0.5333	0.6337	0.2545	0.8007	0.3824
2851			adenosine	C00212	HMDB00050	60961		1.5911	12.3478	10.1678			7.76	0.82	6.39		0.4054	0.0876	0.376	0.3041	0.6615	0.2634	0.1948	0.1416
2852			adenine	C00147	HMDB00034	190		1.0232	1.29	1.1901			1.26	0.92	1.16		0.1465	0.0376	0.0548	0.0678	0.3845	0.1696	0.251	0.1673
2857			N1-methyladenosine	C02494	HMDB03331	27476		0.9392	0.986	0.9461			1.05	0.96	1.01		0.8375	0.1627	0.5602	0.4062	0.7334	0.2837	0.8068	0.3839
2867			N6-carbamoylthreonyladenosine		HMDB41623	161466		0.8963	0.9918	0.8087			1.11	0.82	0.9		0.0066	0.0025	0.0682	0.0807	0.0018	0.0016	0.0847	0.0768
2876			N6-succinyladenosine		HMDB00912			0.6061	0.573	0.6171			0.95	1.08	1.02		0.7462	0.1473	0.5982	0.4291	0.4659	0.1988	0.8363	0.3932
2884		Purine Metabolism, Guanine containing	guanosine	C00387	HMDB00133	6802		1.2799	3.2927	3.1061			2.57	0.94	2.43		0.0151	0.0053	0.0139	0.0217	0.8181	0.3118	0.0087	0.0126
2887			7-methylguanine	C02242	HMDB00897	11361		1.0103	1.0147	0.9488			1	0.94	0.94		0.5401	0.1117	0.9486	0.5837	0.3278	0.1496	0.359	0.2173
2892			N2-methylguanosine		HMDB05862	3035422		0.9134	1.0521	0.9609			1.15	0.91	1.05		0.4994	0.1042	0.2501	0.2201	0.4815	0.204	0.6409	0.3284
2893			N2,N2-dimethylguanosine		HMDB04824	92919		0.767	0.9877	0.6714			1.29	0.68	0.88		0.0038	0.0016	0.0195	0.0286	0.0012	0.0011	0.1766	0.1318
2904		Pyrimidine Metabolism, Orotate containing	dihydroorotate	C00337	HMDB03349	648		1.1513	1.1715	0.966			1.02	0.82	0.84		0.0586	0.0172	0.6424	0.4511	0.0259	0.0168	0.0634	0.0627
2905			orotate	C00295	HMDB00226	967		1.0216	0.9686	0.9161			0.95	0.95	0.9		0.4595	0.0973	0.711	0.4812	0.3977	0.1743	0.2316	0.1606
2907			orotidine	C01103	HMDB00788	92751		0.9014	0.8895	0.9398			0.99	1.06	1.04		0.7836	0.1537	0.8352	0.5391	0.5029	0.2104	0.6415	0.3284
2917		Pyrimidine Metabolism, Uracil containing	uridine	C00299	HMDB00296	6029		0.9836	1.2741	0.8591			1.3	0.67	0.87		9.6405e-05	6.3071e-05	0.0011	0.0027	2.8312e-05	3.8925e-05	0.0667	0.0651
2918			uracil	C00106	HMDB00300	1174		1.1069	1.1547	0.9144			1.04	0.79	0.83		0.1639	0.0412	0.6024	0.4304	0.0697	0.0398	0.1743	0.131
2919			pseudouridine	C02067	HMDB00767	15047		1.027	1.0497	0.9133			1.02	0.87	0.89		0.0001	7.7613e-05	0.4417	0.3437	6.4807e-05	8.0706e-05	0.0003	0.0008
2920			5-methyluridine (ribothymidine)		HMDB00884	445408		1.0362	1.0707	1.0428			1.03	0.97	1.01		0.6029	0.1226	0.3545	0.2892	0.4405	0.1894	0.8724	0.4032
2931			2'-deoxyuridine	C00526	HMDB00012	13712		1.1372	1.2282	1.1656			1.08	0.95	1.02		0.7423	0.1467	0.4715	0.3577	0.5683	0.2328	0.8786	0.405
2933			3-ureidopropionate	C02642	HMDB00026	111		1.0738	1.4271	1.071			1.33	0.75	1		0.0197	0.0066	0.0187	0.0278	0.0107	0.0077	0.7821	0.3766
2934			beta-alanine	C00099	HMDB00056	239		0.9768	0.9185	1.0846			0.94	1.18	1.11		0.5815	0.1187	0.6405	0.4503	0.3071	0.1411	0.5693	0.3038
2935			N-acetyl-beta-alanine	C01073		76406		1.0773	1.1939	0.9252			1.11	0.77	0.86		0.0467	0.014	0.3825	0.3078	0.0166	0.0111	0.0902	0.0796
2943		Pyrimidine Metabolism, Cytidine containing	cytidine	C00475	HMDB00089	6175		1.3435	1.0164	0.9055			0.76	0.89	0.67		0.0894	0.0248	0.1386	0.14	0.4437	0.1903	0.0334	0.0382
2947			N4-acetylcytidine		HMDB05923	107461		0.7126	1.0382	0.7886			1.46	0.76	1.11		0.0245	0.008	0.0101	0.0167	0.0355	0.0222	0.5284	0.2861
2962		Pyrimidine Metabolism, Thymine containing	5,6-dihydrothymine	C00906	HMDB00079	93556		1.0632	1.241	1.0137			1.17	0.82	0.95		0.0811	0.0229	0.0882	0.0991	0.0349	0.0218	0.6229	0.3225
2964			3-aminoisobutyrate	C05145	HMDB03911	64956		1.4874	2.6957	0.8964			1.81	0.33	0.6		1.3106e-07	2.2427e-07	3.8888e-05	0.0002	2.9133e-08	1.1155e-07	0.0002	0.0005
2967	Cofactors and Vitamins	Nicotinate and Nicotinamide Metabolism	quinolinate	C03722	HMDB00232	1066		0.8663	0.9064	0.8257			1.05	0.91	0.95		0.8906	0.1714	0.6634	0.4606	0.7049	0.2761	0.9545	0.4297
2971			nicotinamide	C00153	HMDB01406	936		1.2475	0.7269	0.5658			0.58	0.78	0.45		0.0002	0.0001	0.0021	0.0046	0.0742	0.0423	5.4514e-05	0.0002
2983			1-methylnicotinamide	C02918	HMDB00699	10129985		1.0727	1.0112	0.3494			0.94	0.35	0.33		0.0003	0.0002	0.8395	0.5409	0.0003	0.0004	0.0002	0.0007
2988			trigonelline (N'-methylnicotinate)	C01004	HMDB00875	5570		0.6202	0.2699	0.5996			0.44	2.22	0.97		3.2552e-07	4.7418e-07	2.6305e-07	4.0097e-06	7.199e-07	1.6118e-06	0.4715	0.2634
2990			N1-Methyl-2-pyridone-5-carboxamide	C05842	HMDB04193	69698		0.7664	0.6584	0.2869			0.86	0.44	0.37		7.8139e-08	1.4038e-07	0.1188	0.1249	3.4945e-07	8.5732e-07	4.3154e-08	9.8188e-07
2996		Pantothenate and CoA Metabolism	pantothenate	C00864	HMDB00210	6613		1.005	1.3983	0.8881			1.39	0.64	0.88		0.0002	0.0001	0.002	0.0045	6.0256e-05	7.5962e-05	0.0835	0.0761
3008		Ascorbate and Aldarate Metabolism	threonate	C01620	HMDB00943	151152		1.3179	1.3362	0.8524			1.01	0.64	0.65		3.1307e-06	3.214e-06	0.7899	0.5158	3.0595e-06	5.6719e-06	4.6485e-06	2.9289e-05
3010			oxalate (ethanedioate)	C00209	HMDB02329	971		1.2992	1.3491	0.9114			1.04	0.68	0.7		1.445e-06	1.6571e-06	0.4286	0.3362	1.0284e-06	2.2177e-06	3.4398e-06	2.4251e-05
3011			gulonate*		HMDB03290	9794176		1.004	0.6214	0.7462			0.62	1.2	0.74		0.1689	0.0422	0.0694	0.082	0.5495	0.2276	0.1975	0.1428
3012		Tocopherol Metabolism	alpha-tocopherol	C02477	HMDB01893	14985		0.9615	0.9716	0.914			1.01	0.94	0.95		0.5546	0.1143	0.9159	0.5702	0.3298	0.1503	0.3822	0.2272
3020			gamma-CEHC		HMDB01931	133098		0.9157	0.6659	1.311			0.73	1.97	1.43		7.1713e-05	4.8926e-05	0.0354	0.0471	1.9231e-05	2.804e-05	0.0014	0.0028
3021			gamma-CEHC glucuronide*					0.5764	0.5764	0.599			1	1.04	1.04		0.3927	0.0853	1	0.5847	0.2409	0.1145	0.2409	0.1632
3026			gamma-tocopherol/beta-tocopherol					0.8394	0.8244	1.3211			0.98	1.6	1.57		2.8309e-05	2.1415e-05	0.8914	0.5619	2.7461e-05	3.7883e-05	3.4857e-05	0.0001
3048		Hemoglobin and Porphyrin Metabolism	heme	C00032	HMDB03178	26945		0.4984	0.614	0.7017			1.23	1.14	1.41		0.183	0.045	0.1743	0.1691	0.6634	0.2637	0.0817	0.0754
3049			bilirubin (Z,Z)	C00486	HMDB00054	5280352		2.3356	3.16	0.9889			1.35	0.31	0.42		7.7006e-08	1.3951e-07	0.0066	0.012	2.4534e-08	9.4828e-08	1.494e-06	1.1685e-05
3050			bilirubin (E,E)*			5315454		1.9933	2.9204	0.7954			1.47	0.27	0.4		4.7018e-07	6.4564e-07	0.0072	0.0128	1.3412e-07	3.8268e-07	1.2501e-05	6.1957e-05
3051			bilirubin (E,Z or Z,E)*			5799469		2.2687	3.2321	0.9209			1.42	0.28	0.41		4.8176e-08	9.7877e-08	0.0066	0.012	1.5854e-08	6.4956e-08	8.5702e-07	8.4117e-06
3052			biliverdin	C00500	HMDB01008	5353439		2.1653	4.3077	0.7467			1.99	0.17	0.34		3.8725e-08	8.1056e-08	0.0002	0.0005	8.8818e-09	4.0434e-08	6.7135e-06	3.9076e-05
3067		Vitamin A Metabolism	retinol (Vitamin A)	C00473	HMDB00305	445354		0.9797	0.8373	0.867			0.85	1.04	0.88		0.0103	0.0038	0.0048	0.0094	0.6093	0.2457	0.0136	0.0183
3077		Vitamin B6 Metabolism	pyridoxate	C00847	HMDB00017	6723		1.1879	1.0709	0.9347			0.9	0.87	0.79		0.0853	0.0239	0.2192	0.2025	0.273	0.1272	0.0293	0.0345
3079	Xenobiotics	Benzoate Metabolism	hippurate	C01586	HMDB00714	464		0.8955	0.676	0.9409			0.75	1.39	1.05		0.0756	0.0215	0.0421	0.0543	0.0559	0.0331	0.881	0.4057
3083			2-hydroxyhippurate (salicylurate)	C07588	HMDB00840	10253		0.449	0.3189	1.1192			0.71	3.51	2.49		8.5674e-06	7.7282e-06	0.0489	0.0613	2.7548e-06	5.2253e-06	9.846e-05	0.0003
3084			3-hydroxyhippurate		HMDB06116	450268		0.9058	0.2622	0.9971			0.29	3.8	1.1		3.3761e-06	3.4495e-06	6.0088e-06	3.598e-05	2.8251e-06	5.334e-06	0.6333	0.3258
3085			4-hydroxyhippurate		HMDB13678	151012		0.9715	0.5704	1.4385			0.59	2.52	1.48		0.0005	0.0003	0.007	0.0126	0.0001	0.0002	0.0574	0.0574
3091			benzoate	C00180	HMDB01870	243		0.957	1.3186	1.1191			1.38	0.85	1.17		0.0427	0.013	0.0136	0.0213	0.1656	0.0841	0.1955	0.1418
3109			catechol sulfate	C00090	HMDB59724	3083879		0.7703	0.3356	1.8611			0.44	5.55	2.42		1.8828e-10	1.845e-09	2.9958e-07	4.3343e-06	4.0164e-11	8.4592e-10	3.1719e-07	4.385e-06
3111			O-methylcatechol sulfate			22473		0.7938	0.4074	1.277			0.51	3.13	1.61		3.0402e-07	4.5719e-07	4.28e-05	0.0002	7.0079e-08	2.297e-07	0.0006	0.0014
3112			3-methyl catechol sulfate (1)					0.8281	0.3437	0.6826			0.42	1.99	0.82		0.0014	0.0006	0.0006	0.0016	0.0032	0.0027	0.3955	0.2332
3114			4-methylcatechol sulfate					1.6368	1.8053	3.38			1.1	1.87	2.07		0.7861	0.1539	0.8569	0.5468	0.6297	0.2534	0.5097	0.2788
3123			3-ethylphenylsulfate	C14386				0.5286	0.4196	0.5433			0.79	1.29	1.03		0.1973	0.0479	0.2131	0.1988	0.0837	0.0468	0.586	0.3097
3124			4-ethylphenylsulfate	C13637				1.0595	0.2695	2.2521			0.25	8.36	2.13		8.2779e-05	5.4911e-05	0.0002	0.0006	4.4656e-05	5.8642e-05	0.4216	0.2454
3125			4-vinylphenol sulfate	C05627	HMDB04072	6426766		0.7588	0.4735	4.6249			0.62	9.77	6.1		1.2025e-08	3.2815e-08	0.0277	0.0388	5.5209e-09	2.7926e-08	8.8452e-08	1.8448e-06
3137			3-methoxycatechol sulfate (1)					1.0452	0.4583	2.1207			0.44	4.63	2.03		0.0002	9.7671e-05	0.0144	0.0223	3.8477e-05	5.1183e-05	0.0077	0.0115
3138			3-methoxycatechol sulfate (2)					0.9484	0.2825	2.325			0.3	8.23	2.45		5.3402e-11	9.9123e-10	1.6733e-08	5.6109e-07	1.1995e-11	4.1622e-10	8.0252e-07	8.0342e-06
3139			methyl-4-hydroxybenzoate sulfate					1.1633	1.4313	1.7147			1.23	1.2	1.47		0.0047	0.0019	0.0363	0.048	0.1139	0.0608	0.0013	0.0027
3141			propyl 4-hydroxybenzoate sulfate					1.0636	1.5642	1.6506			1.47	1.06	1.55		2.0734e-05	1.6196e-05	4.4768e-05	0.0002	0.4856	0.2053	1.3293e-05	6.5233e-05
3145		Xanthine Metabolism	caffeine	C07481	HMDB01847	2519		0.2786	0.0313	0.3544			0.11	11.32	1.27		0.0019	0.0008	0.0813	0.0928	0.0005	0.0005	0.0206	0.0258
3146			paraxanthine	C13747	HMDB01860	4687		0.3983	0.259	0.4364			0.65	1.68	1.1		0.0263	0.0085	0.1252	0.1298	0.008	0.006	0.1673	0.1269
3147			theobromine	C07480	HMDB02825	5429		0.2791	0.0251	2.5629			0.09	102.11	9.18		4.8451e-09	1.6321e-08	7.6173e-05	0.0003	1.158e-09	8.6267e-09	6.022e-07	6.5511e-06
3148			theophylline	C07130	HMDB01889	2153		0.4315	0.0661	0.3197			0.15	4.84	0.74		0.0015	0.0007	0.0054	0.0102	0.0005	0.0005	0.254	0.1689
3149			1-methylurate	C16359	HMDB03099	69726		0.1658	0.1538	0.1538			0.93	1	0.93		0.3927	0.0853	0.2409	0.2151	1	0.3572	0.2409	0.1632
3150			7-methylurate			69160		0.3501	0.2819	1.5094			0.81	5.35	4.31		4.4122e-09	1.5342e-08	0.1592	0.157	3.1159e-09	1.798e-08	1.4784e-08	5.2858e-07
3151			1,3-dimethylurate		HMDB01857	70346		0.3241	0.134	0.2148			0.41	1.6	0.66		0.1919	0.047	0.0775	0.0899	0.2436	0.1156	0.5028	0.2757
3152			1,7-dimethylurate	C16356	HMDB11103	91611		0.2829	0.1003	0.3081			0.35	3.07	1.09		0.0087	0.0032	0.0786	0.0907	0.0024	0.0021	0.0954	0.0825
3153			3,7-dimethylurate	C16360	HMDB01982	83126		0.3267	0.2795	2.2039			0.86	7.89	6.75		1.117e-10	1.5051e-09	0.3949	0.3149	1.1684e-10	1.7177e-09	2.3955e-10	3.9969e-08
3155			1-methylxanthine	C16358	HMDB10738	80220		0.4759	0.3839	0.3938			0.81	1.03	0.83		0.4609	0.0975	0.249	0.2197	0.8272	0.3147	0.3436	0.2107
3156			3-methylxanthine	C16357	HMDB01886	70639		0.3705	0.0487	2.2939			0.13	47.1	6.19		8.8152e-10	4.6971e-09	2.7787e-06	2.0706e-05	1.9088e-10	2.1723e-09	5.6359e-07	6.4551e-06
3157			7-methylxanthine	C16353	HMDB01991	68374		0.2984	0.216	2.7237			0.72	12.61	9.13		6.2303e-09	2.0047e-08	0.3855	0.3096	5.5897e-09	2.7929e-08	1.4537e-08	5.2858e-07
3158			5-acetylamino-6-amino-3-methyluracil	C16366	HMDB04400	88299		0.1545	0.081	0.2012			0.52	2.48	1.3		0.0846	0.0238	0.2888	0.247	0.0291	0.0187	0.2056	0.1468
3159			5-acetylamino-6-formylamino-3-methyluracil	C16365	HMDB11105	108214		0.6545	0.5685	0.616			0.87	1.08	0.94		0.2822	0.0649	0.1227	0.1283	0.308	0.1413	0.5679	0.3038
3174		Food Component/Plant	2-piperidinone			12665		0.9295	0.8586	1.1214			0.92	1.31	1.21		0.0024	0.001	0.2892	0.2471	0.0009	0.0008	0.0076	0.0115
3260			2,3-dihydroxyisovalerate	C04039	HMDB12141	677		1.5798	0.3196	0.4935			0.2	1.54	0.31		1.8688e-08	4.5199e-08	7.4609e-09	3.3744e-07	0.0147	0.01	1.9165e-07	3.1977e-06
3267			2-isopropylmalate	C02504	HMDB00402	77		0.4376	0.3836	0.4124			0.88	1.08	0.94		0.5617	0.1154	0.3027	0.2573	0.4698	0.1997	0.7484	0.3656
3289			gluconate	C00257	HMDB00625	10690		0.4788	0.3036	0.5148			0.63	1.7	1.08		0.0013	0.0006	0.0034	0.007	0.0005	0.0005	0.3657	0.2199
3298			alliin	C08265	HMDB33592	87310		0.9931	0.7398	0.9758			0.74	1.32	0.98		0.2191	0.0521	0.2158	0.1999	0.0966	0.053	0.6355	0.3259
3299			N-acetylalliin					0.5896	0.3311	1.5409			0.56	4.65	2.61		2.7547e-05	2.0985e-05	0.0875	0.0985	9.2962e-06	1.4878e-05	0.0002	0.0007
3330			cinnamoylglycine		HMDB11621	709625		1.3027	2.5742	2.4822			1.98	0.96	1.91		0.0068	0.0026	0.0039	0.0079	0.7612	0.2934	0.0073	0.011
3351			dihydroferulic acid			14340		0.8055	0.5822	1.0277			0.72	1.77	1.28		0.0416	0.0128	0.0809	0.0925	0.0147	0.01	0.3835	0.2274
3360			ergothioneine	C05570	HMDB03045	3032311		1.3201	1.5359	1.3759			1.16	0.9	1.04		0.3301	0.0743	0.1435	0.1443	0.4517	0.1932	0.4508	0.2572
3362			erythritol	C00503	HMDB02994	222285		0.9208	0.8191	1.0771			0.89	1.31	1.17		0.0061	0.0024	0.1016	0.1115	0.0017	0.0015	0.0531	0.0543
3365			ferulic acid 4-sulfate		HMDB29200	6305574		0.2864	0.2864	0.5406			1	1.89	1.89		0.1413	0.0365	1	0.5847	0.087	0.0484	0.087	0.0775
3386			homostachydrine*	C08283	HMDB33433	441447		0.8896	0.8968	0.6208			1.01	0.69	0.7		0.1425	0.0367	0.9958	0.5847	0.0881	0.0489	0.0873	0.0775
3390			indolin-2-one	C12312		321710		1.0786	0.7371	1.1708			0.68	1.59	1.09		0.0006	0.0003	0.0008	0.0022	0.0004	0.0004	0.7218	0.3567
3412			methyl indole-3-acetate		HMDB29738	74706		0.7321	0.7184	0.4964			0.98	0.69	0.68		0.2812	0.0647	0.8171	0.531	0.144	0.074	0.2106	0.1497
3415			N-(2-furoyl)glycine		HMDB00439	21863		0.4005	0.1427	0.5005			0.36	3.51	1.25		0.0838	0.0236	0.0843	0.0951	0.0375	0.0233	0.6672	0.338
3439			piperine	C03882	HMDB29377	638024		1.2558	0.2324	3.7682			0.19	16.21	3		1.9079e-08	4.5199e-08	7.2509e-06	4.2285e-05	4.2024e-09	2.2361e-08	4.1352e-05	0.0002
3449			quinate	C00296	HMDB03072	6508		0.1982	0.0909	0.1825			0.46	2.01	0.92		0.0189	0.0064	0.0064	0.0117	0.0473	0.0284	0.3223	0.2024
3454			saccharin	D01085	HMDB29723	5143		0.199	0.2646	0.199			1.33	0.75	1		0.3927	0.0853	0.2409	0.2151	0.2409	0.1145	1	0.4364
3456			acesulfame					0.0208	0.2417	0.5621			11.62	2.33	27.02		0.007	0.0027	0.0032	0.0067	0.5618	0.2311	0.0105	0.0146
3457			S-allylcysteine			98280		0.2489	0.2368	3.6244			0.95	15.31	14.56		5e-15	1.005e-12	0.5947	0.4275	6e-15	2.638e-12	8e-15	4.057e-12
3473			stachydrine	C10172	HMDB04827	115244		3.4341	2.7201	1.083			0.79	0.4	0.32		5.0702e-08	1.0028e-07	0.0576	0.0706	3.1066e-07	7.9001e-07	2.4336e-08	6.8652e-07
3478			tartarate	C00898	HMDB00956	444305		0.9949	0.6059	1.0157			0.61	1.68	1.02		0.029	0.0092	0.0189	0.028	0.0207	0.0137	0.9641	0.4332
3481			thymol sulfate	C09908	HMDB01878			0.5193	0.097	1.6932			0.19	17.46	3.26		9.8183e-05	6.3949e-05	0.0804	0.0922	2.992e-05	4.0862e-05	0.001	0.0021
3494			4-allylphenol sulfate					1.4425	0.5831	1.3127			0.4	2.25	0.91		0.0064	0.0024	0.0028	0.0059	0.0108	0.0077	0.5028	0.2757
3495			methyl glucopyranoside (alpha + beta)					2.0304	1.2633	0.595			0.62	0.47	0.29		8.9328e-10	4.6971e-09	4.0672e-05	0.0002	8.3586e-08	2.6343e-07	2.2317e-10	3.9969e-08
3522			4-vinylguaiacol sulfate					0.787	0.787	2.7077			1	3.44	3.44		0.0218	0.0072	1	0.5847	0.0152	0.0103	0.0152	0.0199
3523			pyrraline					0.8134	0.3888	2.0607			0.48	5.3	2.53		1.1564e-06	1.3774e-06	0.0019	0.0042	2.7343e-07	7.1812e-07	0.0001	0.0004
3524			umbelliferone sulfate			129659		0.3622	0.3153	0.3759			0.87	1.19	1.04		0.2776	0.064	0.2607	0.2264	0.1265	0.0665	0.6577	0.3346
3527			eugenol sulfate			180632		0.4954	0.4016	2.0911			0.81	5.21	4.22		0.0013	0.0006	0.5359	0.3941	0.0006	0.0006	0.0022	0.0041
3531			2-keto-3-deoxy-gluconate		HMDB01353	161227		0.5272	0.3279	1.1438			0.62	3.49	2.17		0.0036	0.0015	0.1082	0.1168	0.001	0.0009	0.0297	0.0348
3533			isoeugenol sulfate					5.5929	5.5929	5.5929			1	1	1		1	0.188	1	0.5847	1	0.3572	1	0.4364
3554			3,4-methyleneheptanoate					0.8695	0.8898	0.4934			1.02	0.55	0.57		0.0886	0.0246	0.6891	0.473	0.0404	0.0247	0.0855	0.0771
3576		Bacterial/Fungal	tartronate (hydroxymalonate)	C02287	HMDB35227	45		1.0118	1.0208	0.8099			1.01	0.79	0.8		0.0002	0.0001	0.847	0.5425	0.0002	0.0002	0.0003	0.0008
3641		Drug	4-acetylphenol sulfate			4684006		0.581	0.5053	1.1996			0.87	2.37	2.06		5.6622e-05	3.9377e-05	0.3479	0.2852	2.8601e-05	3.9191e-05	0.0002	0.0005
3691			4-hydroxycoumarin	C20414		54682930		0.9607	0.5873	1.0853			0.61	1.85	1.13		0.4917	0.1029	0.2485	0.2197	0.4461	0.1912	0.6807	0.3438
3729			hydroquinone sulfate	C00530	HMDB02434	161220		0.9112	0.5317	1.186			0.58	2.23	1.3		0.0033	0.0014	0.018	0.0271	0.001	0.0009	0.1634	0.1249
3806			salicylate	C00805	HMDB01895	338		0.8253	0.7936	1.3977			0.96	1.76	1.69		0.0033	0.0014	0.6357	0.4478	0.0018	0.0015	0.0046	0.0076
3809			S-carboxymethyl-L-cysteine	C03727	HMDB29415	1080		0.9742	0.7567	0.7691			0.78	1.02	0.79		0.2035	0.0491	0.1092	0.1173	0.8771	0.3294	0.1427	0.1129
3851			2-acetamidophenol sulfate			181671		1.2261	0.6727	1.4237			0.55	2.12	1.16		0.0006	0.0003	0.0013	0.0031	0.0003	0.0003	0.4511	0.2572
3938		Chemical	sulfate*	C00059	HMDB01448	1118		0.8694	0.9961	0.8481			1.15	0.85	0.98		0.006	0.0023	0.0085	0.0145	0.0029	0.0024	0.6013	0.3142
3941			O-sulfo-L-tyrosine			514186		1.0269	0.884	0.9877			0.86	1.12	0.96		0.0034	0.0014	0.0014	0.0033	0.007	0.0053	0.4306	0.2489
3957			3-acetylphenol sulfate					0.5788	0.5788	1.1251			1	1.94	1.94		0.0019	0.0008	1	0.5847	0.0016	0.0014	0.0016	0.0031
3959			2-aminophenol sulfate		HMDB61116	181670		1.1874	0.0635	1.287			0.05	20.27	1.08		6.2749e-10	3.9446e-09	1.0291e-09	8.6269e-08	8.0096e-10	6.9822e-09	0.7886	0.3781
4002			dimethyl sulfone	C11142	HMDB04983	6213		1.0512	0.8429	0.6552			0.8	0.78	0.62		0.1707	0.0425	0.4685	0.3574	0.2353	0.1138	0.0671	0.0653
4004			ectoine	C06231		126041		0.9745	0.6518	0.9188			0.67	1.41	0.94		0.0127	0.0046	0.0132	0.0207	0.0069	0.0053	0.7493	0.3656
4015			lanthionine			6994972;98504		0.7205	0.68	1.5829			0.94	2.33	2.2		0.0242	0.0079	0.8863	0.5597	0.0146	0.01	0.0194	0.0246
4040			succinimide	C07273		11439		1.2781	1.7135	0.8568			1.34	0.5	0.67		7.7856e-05	5.2127e-05	0.0318	0.0433	2.0509e-05	2.9797e-05	0.0016	0.0032
4047			N-methylpipecolate			11862129;11286529		1.3151	1.5171	0.8578			1.15	0.57	0.65		0.0002	0.0001	0.991	0.5847	0.0002	0.0002	0.0002	0.0007
4052			4-hydroxychlorothalonil			34217		0.9588	1.0956	0.9895			1.14	0.9	1.03		5.3178e-06	5.1181e-06	3.3197e-06	2.2951e-05	1.3792e-05	2.1324e-05	0.3851	0.2281
4056			1,2,3-benzenetriol sulfate (2)					0.508	0.3116	2.2856			0.61	7.34	4.5		0.0034	0.0014	0.5261	0.3903	0.0016	0.0014	0.0058	0.0091
4057			2-methoxyresorcinol sulfate					0.185	0.185	0.185			1	1	1		1	0.188	1	0.5847	1	0.3572	1	0.4364
4058			3-hydroxypyridine sulfate					0.7807	0.3809	1.116			0.49	2.93	1.43		0.0002	0.0001	0.0015	0.0035	5.6339e-05	7.1909e-05	0.1034	0.0881
4064			ethyl paraben sulfate					0.2152	0.1203	0.1747			0.56	1.45	0.81		0.3407	0.0763	0.1527	0.1521	0.3676	0.1632	0.5703	0.304
4069			6-hydroxyindole sulfate					0.9957	0.6101	1.0854			0.61	1.78	1.09		0.0373	0.0116	0.0247	0.0351	0.0254	0.0166	0.9887	0.4364
